# Supplementary material for: NR4A1 and NR4A2 orphan nuclear receptors regulate endothelial-to-hematopoietic transition in mouse hematopoietic stem cell specification
Source: Development. 2024 Nov 26;151(22):dev201957. doi: 10.1242/dev.201957 (PMC11634030; doi:10.1242/dev.201957)
Supplement: Table S1. — Each tab in the spreadsheet contains source data for the indicated figures including Fig. 1B, Fig. 1C, Fig. 1D, Figs. 2B-C, Figs. 2D-E, Figs. 3B-C, Figs. 4B-C, Fig. 5C, Fig. 5D-E and Suppl. Fig. 2. Please see figure legends within each Figure. [file develop-151-201957-TableS1.xlsx]

## Sheet: Fig. 1B
	Figure 1B
	Runx1 expression levels												Nr4a1 expression levels												Nr4a2 expression levels												Nr4a3 expression levels
	# symbol: Runx1												# symbol: Nr4a1												# symbol: Nr4a2												# symbol: Nr4a3
	# name: runt related transcription factor 1												# name: nuclear receptor subfamily 4, group A, member 1												# name: nuclear receptor subfamily 4, group A, member 2												# name: nuclear receptor subfamily 4, group A, member 3
	# entrez_id: 12394												# entrez_id: 15370												# entrez_id: 18227												# entrez_id: 18124
	# source: http://hsc.hms.harvard.edu/heat_map/export/runx1												# source: http://hsc.hms.harvard.edu/heat_map/export/nr4a1												# source: http://hsc.hms.harvard.edu/heat_map/export/nr4a2												# source: http://hsc.hms.harvard.edu/heat_map/export/nr4a3
	ESC	EB	ESC-HSC	E9-YS	E12.5-Pla	E11.5-AGM	E12.5-FL	E13.5-FL	E14.5-FL	Adult WBM			ESC	EB	ESC-HSC	E9-YS	E12.5-Pla	E11.5-AGM	E12.5-FL	E13.5-FL	E14.5-FL	Adult WBM			ESC	EB	ESC-HSC	E9-YS	E12.5-Pla	E11.5-AGM	E12.5-FL	E13.5-FL	E14.5-FL	Adult WBM			ESC	EB	ESC-HSC	E9-YS	E12.5-Pla	E11.5-AGM	E12.5-FL	E13.5-FL	E14.5-FL	Adult WBM
	5.62651	8.5299	9.50262	9.06807	7.37117	8.27957	6.4263	7.85483	7.66477	7.71414			8.79295	4.86237	6.44689	7.39021	9.92635	10.5865	4.97448	5.38121	5.77881	7.10095			4.71064	6.32406	6.46235	6.94304	7.97329	8.17461	4.98106	5.18703	4.94392	5.678			4.62399	4.43533	4.23127	4.14105	5.43286	5.12309	4.17799	4.06381	4.00956	4.36357
	5.3236	8.26839	9.40879	9.30584	8.24078	8.56962	6.42986	7.90147	8.07624	8.16636			8.73966	4.85663	6.21017	7.33263	10.2937	9.55875	6.05996	5.63471	5.33469	7.38559			4.81029	5.36636	6.61169	6.8797	8.0572	7.48974	4.56819	5.40638	5.15455	6.73524			4.48102	4.18065	4.12356	4.0729	5.31348	4.99444	4.12719	3.8437	4.20171	4.2637
	5.56697	8.5726	9.16644	9.25168	7.76434	8.05957	8.28277	7.61905	7.79853	8.11167			7.85853	5.00529	6.49966	7.74882	9.39521	11.6635	6.40948	5.78027	5.651	5.14875			4.25451	5.42152	6.44743	6.94902	7.95237	8.44858	6.58307	5.41843	5.05689	5.35973			4.39083	4.6052	4.23757	3.82514	6.27946	5.64381	3.87155	4.19406	4.45322	3.93088
	5.29389	8.49228		8.26577	8.19577	7.94367	8.06635	7.88531	7.71294	7.71827			7.82365	4.96029		7.53375	10.792	11.1852	5.14415	5.2149	5.4841	7.52953			4.43555	5.40372		6.57443	8.49759	7.78229	6.05903	5.45396	4.48521	6.20878			4.45764	3.96212		4.09165	6.04822	5.07819	4.00333	4.35434	4.28622	4.78895
	5.18528	8.32222		8.66376	7.98331	8.17784	8.0521		7.61664	7.81961			8.30679	5.13524		8.15132	11.1117	11.4825	5.59809		6.35153	5.35263			4.81723	5.64704		6.10164	8.58642	8.13014	5.90384		4.81253	5.98739			4.25031	4.37048		4.24369	6.91168	5.34602	4.01934		4.40454	4.13986
	5.46073	8.3825			7.94028	8.0352	7.88351		7.71246				9.13348	4.59155			10.9683	11.1872	5.65939		6.21864				6.31386	6.31286			8.37317	8.24477	5.14004		4.18166				4.72727	4.28348			5.65871	5.3802	4.10581		4.17882
Average	5.4095	8.42798	9.35928	8.91102	7.91594	8.17758	7.52348	7.81516	7.7636	7.90601		Average	8.44251	4.90189	6.38557	7.63135	10.4146	10.944	5.64092	5.50277	5.80313	6.50349		Average	4.89035	5.74593	6.50716	6.68957	8.24001	8.04502	5.5392	5.36645	4.77246	5.99383		Average	4.48851	4.30621	4.19747	4.07489	5.94074	5.26096	4.05087	4.11398	4.25568	4.29739
Stdev	0.170607	0.121786	0.173472	0.43991	0.318971	0.224949	0.857916	0.132166	0.164627	0.217717		Stdev	0.534974	0.183562	0.154178	0.332068	0.667404	0.770937	0.540255	0.253022	0.40456	1.15625		Stdev	0.732334	0.454279	0.0908354	0.362846	0.279777	0.34761	0.762438	0.121307	0.371337	0.523871		Stdev	0.168909	0.221304	0.0640825	0.15454	0.599991	0.241443	0.10992	0.215835	0.162178	0.318705

## Sheet: Fig. 1C
	Figure 1C
	# symbol: Nr4a1											# symbol: Nr4a2												# symbol: Runx1
	# name: nuclear receptor subfamily 4, group A, member 1											# name: nuclear receptor subfamily 4, group A, member 2												# name: runt related transcription factor 1
	# entrez_id: 15370											# entrez_id: 18227												# entrez_id: 12394
	Source: Zhou et al., Nature. 2016 May 26;533(7604):487-92. doi: 10.1038/nature17997. Supplemental Table 3; Zhou RefSeqGene.Exprssion.SingleCell											Source: Zhou et al., Nature. 2016 May 26;533(7604):487-92. doi: 10.1038/nature17997. Supplemental Table 3; Zhou RefSeqGene.Exprssion.SingleCell												Source: Zhou et al., Nature. 2016 May 26;533(7604):487-92. doi: 10.1038/nature17997. Supplemental Table 3; Zhou RefSeqGene.Exprssion.SingleCell
	EC	T1 pre-HSC	T2 pre-HSC	T2 CD41low	E12 HSC	E14 HSC	Adult HSC					EC	T1 pre-HSC	T2 pre-HSC	T2 CD41low	E12 HSC	E14 HSC	Adult HSC						EC	T1 pre-HSC	T2 pre-HSC	T2 CD41low	E12 HSC	E14 HSC	Adult HSC
	0	67.85	67.6214	89.4941	0	3.71872	800.67					13.8301	36.1749	29.7351	15.3707	16.4441	5.88543	170.76						0	31.2787	29.5142	21.9638	18.4565	15.5785	67.0807
	0	0.221637	10.4826	0	0.493108	1.75979	340.295					6.65743	9.868	5.15537	0.0211099	0.131829	0	0.209331						0.108366	22.7106	58.4486	30.6827	41.8478	33.0041	64.7018
	0	120.81	119.132	0	63.8648	49.6889	427.992					7.81371	1.97842	17.0617	0	0	0	0.855516						0	43.4509	136.584	55.9513	47.2398	30.764	35.5702
	54.1101	44.1914	4.08996	141.771	0	15.4574	1737.55					0	4.09801	0	25.7578	0	3.32984	445.879						0.0377108	54.4461	65.332	20.684	116.82	22.5004	0
	0	125.159	66.5205	0	9.7213	86.3142	1129.36					0	14.8125	3.04212	0.0631211	0	71.5681	98.3556						0	25.7161	60.7779	36.0067	26.1641	10.5374	6.61526
	0	37.238	70.0841	1.7252	0	57.3515	1477.85					0	25.0443	0	0	0	10.4276	87.8453						0	50.5474	39.0597	24.8545	23.4795	0	0
	0	5.89491	110.904	1.00908	0	51.9727	1542.98					0.765064	0	23.0863	0	3.40526	0	182.548						0	2.0645	28.0029	30.9586	15.86	17.7469	56.3369
	23.3306	64.6804	72.4967	58.1752	42.2139	0	666.037					16.9062	0	21.136	0	0	0	4.19653						0	18.9816	52.514	28.7582	15.5444	32.3163	0.379088
	0.177148	0	131.777	0.227468	0.127675	62.9504	597.791					0	34.2853	100.554	0	19.2347	0	70.5773						0	0	77.4369	52.7522	0.636944	6.27298	0
	3.69509	0	75.5333	126.402	0	50.8954	0.826643					0	1.4372	81.6869	94.8615	7.83258	5.23787	0						0	20.0425	60.9312	24.9734	21.761	8.54853	0.086735
	0.273543	43.9815	29.5576	3.57022	0	0	912.129					2.75001	0	0	0	0	0	129.06						0	35.2621	103.199	17.6103	1.94434	0.88232	24.4885
	65.715	32.9711	46.7281	3.31472	71.5199	5.4232	769.141					0	1.64398	21.0168	0	0	0	79.5095						0	44.9489	136.214	4.33154	27.9398	4.7735	0.0494063
	0	32.3513	27.1372	0	0	86.7138	499.184					0.00520407	3.42064	49.461	0	27.7755	0.11519	90.4414						0	0	47.941	20.932	28.4373	102.89	9.49737
	15.4544	37.3613	65.7316	0	36.7357	39.5092	1.73364					0	13.0684	25.6205	7.7684	33.252	177.839	0.116193						0	52.8869	106.344	28.5544	23.5588	43.3045	0.0607317
	0	18.4637	0.149001	0	6.60313	2.25702	1235.6					0.017204	0	0	2.41724	7.59306	0	167.361						0	6.24658	0.437744	6.83195	5.92192	16.6904	43.3982
	2.06314	0	93.7603	0	0	70.2056	5.20827					0.0975823	0	24.4758	0	0	1.16614	1.69514						0	37.8591	43.7024	3.322	66.42	7.7598	0.208312
	0	47.3683	79.7511	0	64.0578		1301.28					0	0	16.8431	0	51.8687		631.037						0	88.2366	56.2927	18.5649	48.2266		13.1158
		52.8466	71.2852	0.139263	52.9949		1338.88						0.370015	37.6802	0	14.3114		74.3601							42.7156	24.0792	125.759	9.08921		53.4691
		0	24.7934	104.055	0		1378.74						0	0.102194	20.4834	0		250.326							54.5575	104.801	11.2589	0.244904		0.889116
		1.3975	159.22	33.1795	4.65309		462.329						0	15.8947	1.41728	0		187.524							13.4808	69.5002	15.8107	29.6855		26.8927
		5.16841	0	6.14896	0		279.495						0.647367	0	3.82029	0		271.936							73.9167	0	36.6287	53.1325		73.8093
		8.60392	74.9522	1.59091			0.762717						8.08356	0	0			0							25.8376	51.2826	18.1959			0.558644
		65.1481		12.374			175.256						84.3956		0			29.5978							38.9979		9.22796			3.6497
		7.97308		128.899			502.45						2.79592		25.2969			141.178							28.5467		0.218667			105.52
		12.4902		0.124751			543.633						0.175667		0			94.7106							31.0256		28.6259			68.3529
		0		0			572.243						7.53472		0			1.16415							76.4173		21.2029			0
		11.6174					660.172						8.68612					78.4202							27.9099					64.1981
		26.2126					1462.98						0					150.323							29.8224					6.31516
							632.247											59.0315												0.0768863
							1835.63											154.209												38.4556
Average	9.69524	31.0714	63.714	27.3923	16.8088	36.5136	776.348				Average	2.87309	9.23288	21.4796	7.58761	8.65948	17.2231	121.774					Average	0.00859275	34.9252	61.4725	26.7177	29.6386	22.0981	25.4592
Stdev	20.0773	34.221	43.3571	47.6343	25.946	32.073	546.104				Stdev	5.30504	17.824	26.6585	19.5385	14.0866	46.3219	138.873					Stdev	0.0272833	22.29	37.4548	24.2754	26.864	25.0042	30.4905

## Sheet: Fig. 1D
	Figure 1D
	# symbol: Runx1					# symbol: Nr4a1					# symbol: Nr4a2					# symbol: Nr4a3
	mRNA levels relative to adult-LSK (normalized to TBP mRNA levels)					mRNA levels relative to adult-LSK (normalized to TBP mRNA levels)					mRNA levels relative to adult-LSK (normalized to TBP mRNA levels)					mRNA levels relative to adult-LSK (normalized to TBP mRNA levels)
	E11.5 embryos					E11.5 embryos					E11.5 embryos					E11.5 embryos
		VE-CD45-	VE+CD45-	VE+CD45+			VE-CD45-	VE+CD45-	VE+CD45+			VE-CD45-	VE+CD45-	VE+CD45+			VE-CD45-	VE+CD45-	VE+CD45+
		0.0627828	0.00963696	1.20283			172.551	1.76988	4.74332			2.50979	1.76988	4.74332			150.584	30.1341	886.698
		0.0325365	0.0172999	9.46919			120.162	2.58795	6.67175			2.02719	2.58795	6.67175			116.496	12.0027	211.875
	Average	0.0476596	0.0134684	5.33601		Average	146.356	2.17892	5.70754		Average	2.26849	2.17892	5.70754		Average	133.54	21.0684	549.286
	Stdev	0.0213874	0.0054185	5.8452		Stdev	37.0447	0.578465	1.3636		Stdev	0.341247	0.578465	1.3636		Stdev	24.1038	12.8209	477.172

## Sheet: Fig. 2B & C
	Figure 2B
	4 weeks post-transplant																16 weeks post-transplant
		%CD45.2+ Chimerism																%CD45.2+ Chimerism
		Week 4																Week 16
		Nr4a1+/+ Nr4a2+/+	Nr4a1+/- Nr4a2+/+	Nr4a1-/- Nr4a2+/+	Nr4a1+/+ Nr4a2-/-	Nr4a1-/- Nr4a2+/-	Nr4a1-/- Nr4a2-/-											Nr4a1+/+ Nr4a2+/+	Nr4a1+/- Nr4a2+/+	Nr4a1-/- Nr4a2+/+	Nr4a1+/+ Nr4a2-/-	Nr4a1-/- Nr4a2+/-	Nr4a1-/- Nr4a2-/-
		57	60	5	67	33	0											1	89	2	0.3	29	0
		1	12	31	51	6	2.7											16	2	62	23	2.3	1.4
		0.3	0.4	13	31	74	1.1											86	0.1	13	89	93	0.4
		34	5	0.5	0.15	1.1	0.2											0.1	0.5	0.2	33	0.5	0.2
		1	2.5	31	40	0.1	0											66	1.3	46	4	0	0.1
		41	48	0.2		0.1	0.6											3	79	0.04		0.38	0
		12	0.5	59		0.9	0											0	0.1	93		0.1	0.16
		0.5	61	4.3		63	0.3											0.08	87	39		5.76	0
		0.55	28	2.5		71	17.5											1.4	83	1.2		45.3	0.2
		9	0.13	0.15														83.4	0	0		33	7.8
		67	58	29														0	91	29		0.27
		0	0.3	0.1														0.19	0.2	0		81
		1	51	15															93	4.5		0.2
			59																95			80.8
																						91
	Average	17.2577	27.5593	14.6731	37.83	27.6889	2.48889										Average	21.4308	44.3714	22.3031	29.86	26.5436	1.026
	Stdev	24.0345	26.8866	18.0027	24.9774	33.0018	5.69527										Stdev	34.986	45.588	29.8596	35.6966	34.968	2.41635
	Figure 2B and C
	16 weeks post-transplant
		Nr4a1+/+ Nr4a2+/+	Nr4a1+/- Nr4a2+/+	Nr4a1-/- Nr4a2+/+	Nr4a1+/+ Nr4a2-/-	Nr4a1-/- Nr4a2+/-	Nr4a1-/- Nr4a2-/-
	Number of mice transplanted	12	14	13	5	15	9
	number of mice engrafted	4	7	8	4	7	0
	Percentage of engrafted mice	33.3333	50	61.5385	80	46.6667	0
	Figure 2C
	Stage	Nr4a1+/+ Nr4a2+/+														Nr4a1+/- Nr4a2+/+																Nr4a1-/- Nr4a2+/+															Nr4a1+/+ Nr4a2-/-
	Experiment #	#1		#2		#3		#4								#3							#4									#3	#4						#5	#6		#8		#13			#1		#2
	mouse #	#1	#2	#3	#4	#5	#6	#7	#8	#9	#10	#11	#12	Average	Stdev	#1	#2	#3	#4	#5	#6	#7	#8	#9	#10	#11	#12	#13	#14	Average	Stdev	#1	#2	#3	#4	#5	#6	#7	#8	#9	#10	#11	#12	#13	Average	Stdev	#1	#2	#3
	%CD45.2+ Chimerism at 16 weeks	1	16	86	0.1	66	3	0	0.08	1.4	83.4	0	0.19	21.4308	34.986	89	2	0.1	0.5	1.3	79	0.1	87	83	0	91	0.2	93	95	44.3714	45.588	2	62	13	0.2	46	0.04	93	39	1.2	0	29	0	4.5	22.3031	29.8596	0.3	23	89
	B-cells (% among CD45.2+)	21	94			71	97			96.2	68			74.5333	29.2374	53	92			97	50		61	62		69		68	68	68.8889	15.9878	95	75	33		59		70	39	90		91		74	69.5556	22.238		87	48
	Myeloid (% among CD45.2+)	4.5	1			12	2			0	20			6.58333	7.86395	28	4			1	29		27	30		19		23	20	20.1111	10.729	4	4	64		37		18	53	5		3		10	22	23.4734		2	30
	T-cells (% among CD45.2+)	0	4			15	0			0	10			4.83333	6.33772	17	3			0	19		11	7		10		8	10	9.44444	6.0231	1	20	1		2		11	7	2		5		10	6.55556	6.30696		8	18
	Engrafted mice described as %CD45.2+ above 2%, and % for each lineage at least 1% among CD45.2+ cells
	Non-engrafted mice highlighted in red
	When %CD45.2+ was below 1%, the percentages of lineages are not indicated
[truncated: 33 more columns]

## Sheet: Fig. 2D & E
	Supplementary Figure 2B
		% CD45.2+ PB / transplanted % CD45.2									% CD45.2+ PB / transplanted % CD45.2
		Week 4									Week 16
		Nr4a1+/+ Nr4a2-/-	Nr4a1-/- Nr4a2+/-	Nr4a1-/- Nr4a2-/-							Nr4a1+/+ Nr4a2-/-	Nr4a1-/- Nr4a2+/-	Nr4a1-/- Nr4a2-/-
		3.33333	0.915842	0.0217949							2.88889	0.990099	0.0141026
		2.88889	0.940594	0							4.88889	0.915842	0.0166667
		2.66667	0.891089	0							8.22222	0.928218	0.0153846
		0.775556	0.85396	0.024359							1.71111	0.804455	0.0128205
			0.915842	0									0.0153846
	Average	2.41611	0.903465	0.00923077						Average	4.42778	0.909653	0.0148718
	Stdev	1.12828	0.0327444	0.0126722						Stdev	2.8495	0.0772896	0.00146176
	Supplementary Figure 2B and C
		Nr4a1+/+ Nr4a2-/-	Nr4a1-/- Nr4a2+/-	Nr4a1-/- Nr4a2-/-
	Number of mice transplanted	4	5	0
	number of mice engrafted	4	5	0
	Percentage of engrafted mice	100	100	0
	Supplementary Figure 2C
	Stage	Nr4a1-/- Nr4a2+/+						Nr4a1-/- Nr4a2+/-							Nr4a1-/- Nr4a2-/-
	transplanted %CD45.2+ Chimerism	4.5						80.8							7.8
	mouse #	#1	#2	#3	#4	Average	Stdev	#5	#6	#7	#8	#9	Average	Stdev	#10	#11	#12	#13	#14	Average	Stdev
	%CD45.2+ Chimerism at 16 weeks	14	19	47	12	23	16.2686	67	75	89	62	87	76	11.9164	0.1	0.1	0.1	0.2	0.1	0.12	0.0447214
	B-cells (% among CD45.2+)	66	64	73	59	65.5	5.8023	56	67	74	72	67	67.2	6.97854
	Myeloid (% among CD45.2+)	1.3	1.2	2.5	0.7	1.425	0.763217	29	18	13	12	20	18.4	6.80441
	T-cells (% among CD45.2+)	29	31	21	37	29.5	6.60808	12	12	9	13	9	11	1.87083
	Engrafted mice described as %CD45.2+ above 2%, and % for each lineage at least 1% among CD45.2+ cells
	Non-engrafted mice highlighted in red
	When %CD45.2+ was below 1%, the percentages of lineages are not indicated

## Sheet: Fig. 3B
		Figure 3B
		Number of clusters
		Nr4a1+/+ Nr4a2+/+		Nr4a1-/- Nr4a2+/+		Nr4a1-/- Nr4a2-/-
		Embryo	Number of clusters in the AGM	Embryo	Number of clusters in the AGM	Embryo	Number of clusters in the AGM
		#1	31	#5	28	#10	15
		#2	34	#6	19	#11	14
		#3	60	#7		#12	8
		#4	56	#8	23	#13	16
				#9	35	#14	26
						#15
		Average	45.25	Average	26.25	Average	15.8
		Stdev	14.8633	Stdev	6.89807	Stdev	6.49615

## Sheet: Fig. 3C
Figure 3C
	Each number stands for a cluster and shows the number of cells that forms that cluster
	Nr4a1+/+ Nr4a2+/+	Nr4a1-/- Nr4a2+/+	Nr4a1-/- Nr4a2-/-
	AGM	AGM	AGM
	5	7	3
	2	2	2
	2	3	3
	3	2	2
	2	3	3
	2	2	2
	3	2	5
	2	1	4
	2	1	5
	2	2	3
	3	3	2
	5	4	7
	3	6	3
	2	3	3
	2	7	2
	5	5	3
	2	1	1
	7	2	1
	2	4	1
	2	3	6
	5	3	4
	5	5	1
	4	1	5
	4	3	3
	5	5	3
	4	5	1
	2	5	3
	6	4	1
	3	4	3
	3	4	2
	4	1	5
	2	3	3
	3	3	2
	2	2	3
	7	6	4
	8	3	4
	3	7	2
	5	2	6
	5	3	5
	4	3	3
	3	2	2
	2	3	5
	3	2	3
	3	3	5
	1	2	2
	2	1	3
	4	3	3
	3	3	2
	6		3
	4		3
	2		2
	2		3
	3		3
	2		2
	2		1
	2		2
	9		2
	4		3
	3		5
	2		4
	2		2
	2		3
	5		3
	2		2
	8		3
	3		3
	2		5
	3		5
	5		3
	3		2
	2		1
	2		2
	4		5
	3		3
	2		7
	2		1
	2		5
	2		3
	2		1
	2		4
	2		3
	2
	2
	3
	3
	2
	2
	2
	5
	4
	4
	2
	2
	2
	3
	3
	2
	3
	5
	7
	2
	4
	3
	6
	2
	3
	2
	4
	3
	5
	2
	2
	4
	3
	4
	4
	3
	13
	3
	2
	2
	4
	5
	4
	6
	5
	4
	5
	6
	2
	6
	2
	7
	3
	2
	3
	6
	6
	8
	3
	3
	3
	3
	2
	2
	2
	2
	2
	4

## Sheet: Fig. 3D & E
															1		5				23		7				35		8		5
	Fig 3B
		E10.5 pro-HSC				E10.5 Pre-HSC I				E10.5 Pre-HSC II
		Nr4a1+/+ Nr4a2+/+	Nr4a1-/- Nr4a2-/-			Nr4a1+/+ Nr4a2+/+	Nr4a1-/- Nr4a2-/-			Nr4a1+/+ Nr4a2+/+	Nr4a1-/- Nr4a2-/-
		0.24	0.61			0.00514	0.38			0.00673	0.1
		0.27	0.36			0.00902	0.02			0.00902	0.00263
		0.25	0.37			0.00596	0.00672			0.00644	0.00224
		0.27				0.01				0.00384
	Total	0.2575	0.446667		Average	0.00753	0.135573		Average	0.0065075	0.0349567
	Stdev	0.015	0.141539		Stdev	0.00234507	0.211784		Stdev	0.00211993	0.0563295
	Fig 3C
		E11.5 pro-HSC				E11.5 pre-HSC I				E11.5 pre-HSC II
		Nr4a1+/+ Nr4a2+/+	Nr4a1-/- Nr4a2-/-			Nr4a1+/+ Nr4a2+/+	Nr4a1-/- Nr4a2-/-			Nr4a1+/+ Nr4a2+/+	Nr4a1-/- Nr4a2-/-
		0.45	0.077			0.013	0.012			0.011	0.00291
		0.16	0.56			0.00581	0.00617			0.014	0.00432
		0.11	0.48			0.00786	0.00928			0.0068	0.00265
		0.21	0.64			0.01	0.014			0.012	0.0083
		0.2	0.9			0.021	0.057			0.016	0.00438
		0.24	0.75			0.0099	0.031			0.00798	0.00301
	Average	0.228333	0.567833		Average	0.0112617	0.021575		Average	0.0112967	0.00426167
	Stdev	0.117544	0.281929		Stdev	0.00534032	0.0193974		Stdev	0.0034995	0.00211266

## Sheet: Fig. 4B & C
	Figure 5B																	Figure 5B
		%CD45.2+ Chimerism																	%CD45.2+ Chimerism
		Week 4																	Week 16
		Nr4a1+/+ Nr4a2+/+	Nr4a1-/- Nr4a2+/+	Nr4a1+/+ Nr4a2-/-	Nr4a1-/- Nr4a2+/-	Nr4a1-/- Nr4a2-/-													Nr4a1+/+ Nr4a2+/+	Nr4a1-/- Nr4a2+/+	Nr4a1+/+ Nr4a2-/-	Nr4a1-/- Nr4a2+/-	Nr4a1-/- Nr4a2-/-
		72	82	59	27	6.5													87	93	42	74	4
		36	84	73	6	43													49	95	91	3.3	22
		87	84	80	0.8	2.57													92	86	81	0.25	1.1
		42	0.4	2	1.1	9.63													58	0.2	0.7	0.2	4.8
		72	0.1	2	4	14.4													81	0.002	0.3	22	31
		50	20	19	4	7.3													28	23	13	0.8	3.5
		9	46		0.16	10.1													1.4	61		0	6.9
		5	1.3		0.13	74													1.4	0.4		0	85
		43	5		30	45													46	0.7		66	65
		49	51		32	60													71	10		69	91
		38	8		1.25														78	0.68		1.2
		0	2		3.75														0.027			3
		20	79		34.6														54	94		61
		24	83		20.1														72	93		25
		0	75		10															91		6
		81	68		4.2														93	86		2
		85	14		0.9														87	63		0.4
		85	31		57														92	63		77
		5			64														1.6			86
		10			59														3			84
		8			73														3			92
		16			57														3.7			60
		0.3			72														0.3			91
		59																	35
	Average	37.3458	40.7667	39.1667	24.4343	27.25												Average	45.1055	50.5872	38	35.8326	31.43
	Stdev	30.7423	34.8689	35.7067	26.3838	25.8814												Stdev	36.7025	41.0922	40.278	37.3435	35.5866
	Fig. 5B and C
	16 weeks post-transplant
		Nr4a1+/+ Nr4a2+/+	Nr4a1-/- Nr4a2+/+	Nr4a1+/+ Nr4a2-/-	Nr4a1-/- Nr4a2+/-	Nr4a1-/- Nr4a2-/-
	Number of mice transplanted	23	17	6	23	10
	number of mice engrafted	19	11	4	15	8
	Percentage of engrafted mice	82.6087	64.7059	66.6667	65.2174	80
	Fig. 5C
	E10.5
	Stage	Nr4a1+/+ Nr4a2+/+																									Nr4a1-/- Nr4a2+/+																			Nr4a1+/+ Nr4a2-/-
	Experiment #	#1									#2					#3											#1					#2						#5								#3
	mouse #	#1	#2	#3	#4	#5	#6	#7	#8	#9	#10	#11	#12	#13	#14	#15	#16	#17	#18	#19	#20	#21	#22	#23	Average	Stdev	#1	#2	#3	#4	#5	#6	#7	#8	#9	#10	#11	#12	#13	#14	#15	#16	#17	Average	Stdev	#1	#2	#3	#4
	%CD45.2+ Chimerism at 16 weeks	87	49	92	58	81	28	1.4	1.4	46	71	78	0.027	54	72	93	87	92	1.6	3	3	3.7	0.3	35	45.1055	36.7025	93	95	86	0.2	0.002	23	61	0.4	0.7	10	0.68	94	93	91	86	63	63	50.5872	41.0922	42	91	81	0.7
	B-cells (% among CD45.2+)	64	54	58	73	53	61	69	95	63	71	67		63	52	71	63	64	92	76	44	78		69	66.6667	12.2202	63	68	61			69	62			28		52	58	61	58	39	34	54.4167	13.4803	30	57	67
	Myeloid (% among CD45.2+)	25	31	30	20	29	20	9	3	13	13	23		22	34	19	22	21	1	1	3	2		19	17.1429	10.5228	19	16	21			6	17			70		26	26	20	19	36	53	27.4167	17.789	57	28	18
	T-cells (% among CD45.2+)	10	10	11	7	17	18	17	1	23	14	9		11	13	7	12	12	0.5	14	4	17		9	11.2619	5.58932	17	15	15			21	20			0.27		18	14	18	21	21	11	15.9392	5.86506	8	11	9
	Engrafted mice described as %CD45.2+ above 2%, and % for each lineage at least 1% among CD45.2+ cells
	Non-engrafted mice highlighted in red
	When %CD45.2+ lower than 1%, percentages of lineages are not indicated
[truncated: 41 more columns]

## Sheet: Fig. 5C, D & E
	Fig 5C						Fig. 5D, E
	Numbers of ECs (Runx1- ECs) and HECs (Runx1+ ECs)/embryo						List of genes available in the 1000 probe list used in Notch signaling pathway analysis. The gene list was obtained from the GO term GO:0007219 and only positive regulators of Notch signaling were selected.
		EC	HECs	Total
	dWT	100	37	137
	dKO	171	51	222			Acvrl1
							Anxa4
	Percentage of HEC from total ECs/embryo						App
		EC	HEC				Bmp2
	dWT	0.729927	0.270073				Cfd
	dKO	0.77027	0.22973				Dll1
							Dll4
							Foxc1
							Foxc2
							Hes1
							Hes5
							Hey1
							Hey2
							Il2ra
							Il6st
							Il17a
							Jag1
							Jag2
							Kit
							Krt19
							Maml2
							Nfkbia
							Nod2
							Notch1
							Notch2
							Notch3
							Rbpj
							Snai1
							Snai2
							Sox2
							Sox9
							Scr
							Stat3
							Tgfb1
							Tgfb2
							Tgfbr2
							Wnt1

[truncated: 1 more sheets: Supplementary Fig. 2]
