# Supplementary material for: NR4A1 and NR4A2 orphan nuclear receptors regulate endothelial-to-hematopoietic transition in mouse hematopoietic stem cell specification
Source: Development. 2024 Nov 26;151(22):dev201957. doi: 10.1242/dev.201957 (PMC11634030; doi:10.1242/dev.201957)
Supplement: Table S2. — Contains the 950 core genes included in the CosMx Mouse Universal Cell Characterization RNA Panel and 50 custom genes. [file develop-151-201957-TableS2.xlsx]

## Sheet: TableS
Supplemental Table 2. List of genes used for CosMx analysis. Includes 950 core genes included in the CosMx Mouse Universal Cell Characterization RNA Panel and 50 custom genes.
Gene Symbol(s)	Gene Name(s)	Alias(es)
Aatk	apoptosis-associated tyrosine kinase	AATYK,aatyk1,mKIAA0641
Abl1	c-abl oncogene 1, non-receptor tyrosine kinase	Abl,E430008G22Rik,c-Abl
Abl2	ABL proto-oncogene 2, non-receptor tyrosine kinase	Abll,Arg
Acacb	acetyl-Coenzyme A carboxylase beta	Acc2,Accb
Ace	angiotensin I converting enzyme	CD143
Ackr1	atypical chemokine receptor 1 (Duffy blood group)	CCBP1,CD234,Darc,Dfy,ESTM35,FY,GPD
Ackr3	atypical chemokine receptor 3	CXC-R7,CXCR-7,Cmkor1,Cxcr7,RDC-1,Rdc1
Ackr4	atypical chemokine receptor 4	A630091E18Rik,CCBP2,CCR11,CCX-CKR,CCX-CKR1,Ccrl1,Cmkbrl1,PPR1,VSHK1
Acta2	actin alpha 2, smooth muscle, aorta	0610041G09Rik,Actvs,SMAalpha,SMalphaA,a-SMA,alphaSMA
Actg2	actin, gamma 2, smooth muscle, enteric	ACTA3,Act-4,Act4,SMGA
Acvr1	activin A receptor, type 1	ALK2,ActR-I,ActRIA,Acvr,Acvr1a,Acvrlk2,Alk-2,Alk8,D330013D15Rik,SKR1,Tsk7L
Acvr1b	activin A receptor, type 1B	6820432J04,ALK-4,ActR-IB,ActRIB,Acvrlk4,Alk4,SKR2
Acvr2a	activin receptor IIA	ActrIIa,Acvr2,TactrII
Acvrl1	activin A receptor, type II-like 1	Acvrlk1,Alk1
Adgra2	adhesion G protein-coupled receptor A2	8430414O08Rik,9530074E10Rik,Gpr124,Tem5,mKIAA1531
Adgra3	adhesion G protein-coupled receptor A3	3830613O22Rik,Gpr125,Tem5-like
Adgre5	adhesion G protein-coupled receptor E5	Cd97,TM7LN1
Adgrf1	adhesion G protein-coupled receptor F1	5031409J19Rik,Gpr110,KPG_009
Adgrf3	adhesion G protein-coupled receptor F3	Gm1041,Gpr113,Pgr23
Adgrf5	adhesion G protein-coupled receptor F5	8430401C09Rik,9330185D23,Gpr116,mKIAA0758
Adgrg1	adhesion G protein-coupled receptor G1	Cyt28,Gpr56,TM7LN4,TM7XN1
Adgrg3	adhesion G protein-coupled receptor G3	A030001G24Rik,Gpr97,Pb1,Pb99
Adgrg5	adhesion G protein-coupled receptor G5	Gm1109,Gpr114,PGR27
Adgrg6	adhesion G protein-coupled receptor G6	1190004A11Rik,DREG,Gm222,Gpr126
Adgrl1	adhesion G protein-coupled receptor L1	2900070I05Rik,CLIBA,Lec2,Lphn1,mKIAA0821
Adgrl2	adhesion G protein-coupled receptor L2	CIRL-2,Gm619,Lec1,Lphh1,Lphn2,mKIAA0786
Adgrl4	adhesion G protein-coupled receptor L4	1110033N21Rik,ETL1,Eltd1,Etl
Adgrv1	adhesion G protein-coupled receptor V1	Frings,Gpr98,Mass1,Mgr1,VLGR1
Adipoq	adiponectin, C1Q and collagen domain containing	30kDa,APN,Acdc,Acrp30,Ad,Adid,GBP28,adipo,apM1
Adm2	adrenomedullin	Am
Adm2	adrenomedullin 2	Am2,IMD,Imdn
Agr2	anterior gradient 2	Agr2h,Gob-4,HAG-2,XAG-2,mAG-2
Ahi1	Abelson helper integration site 1	1700015F03Rik,Ahi-1,D10Bwg0629e
Ahr	aryl-hydrocarbon receptor	Ah,Ahh,Ahre,In,bHLHe76
Aif1	allograft inflammatory factor 1	AIF-1,D17H6S50E,G1,Iba1
Akt1	thymoma viral proto-oncogene 1	Akt,LTR-akt,PKB,PKB/Akt,PKBalpha,Rac
Alcam	activated leukocyte cell adhesion molecule	BEN,CD166,DM-GRASP,MuSC,SC1
Angpt1	angiopoietin 1	1110046O21Rik,Ang-1,Ang1
Angpt2	angiopoietin 2	Agpt2,Ang-2,Ang2
Angptl1	angiopoietin-like 1	2810039D03Rik,ANG3,ANGPT3,ANGY,ARP1
Ankrd1	ankyrin repeat domain 1	Alrp,CARP,Crap,MARP1
Ankrd42	ankyrin repeat domain 42	4931426M20,4933417L02Rik,Ikbn
Anxa1	annexin A1	Anx-1,Anx-A1,C430014K04Rik,Lpc-1,Lpc1
Anxa2	annexin A2	Cal1h,PAP-IV,p36
Anxa4	annexin A4	AIV,Anx4,Xanx-4
Apc	APC, WNT signaling pathway regulator	CC1,Min,mAPC
Apoa1	apolipoprotein A-I	Alp-1,Apoa-1,Brp-14,Ltw-1,Lvtw-1,Sep-1,Sep-2,Sep2,apo-AI,apoA-I
Apoc1	apolipoprotein C-I	Apo-CIB,ApoC-IB,apo-CI,apoC-I
Apod	apolipoprotein D
Apoe	apolipoprotein E	Apo-E
App	amyloid beta precursor protein	Abeta,Abpp,Adap,Ag,Cvap,E030013M08Rik,betaApp
Aqp3	aquaporin 3	AQP-2
Ar	androgen receptor	Tfm
Areg	amphiregulin	AR,Mcub,Sdgf
Arf1	ADP-ribosylation factor 1
Arg1	arginase, liver	AI,Arg-1,PGIF
Arhgdib	Rho, GDP dissociation inhibitor beta	D4,Gdid4,Ly-GDI
Arid5b	AT-rich interaction domain 5B	4930580B11,5430435G07Rik,Desrt,Mrf2,Mrf2alpha,Mrf2beta
Atf3	activating transcription factor 3	LRG-21
Atg12	autophagy related 12	4931423H11Rik,A330058M13Rik,Apg12l,Atg12l
Atg5	autophagy related 5	2010107M05Rik,3110067M24Rik,Apg5l,Atg5l,Paddy
Atm	ataxia telangiectasia mutated	C030026E19Rik
Atp5e	ATP synthase F1 subunit epsilon	Atp5f1e
Atr	ataxia telangiectasia and Rad3 related
Axl	AXL receptor tyrosine kinase	Ark,Tyro7,Ufo
Azgp1	alpha-2-glycoprotein 1, zinc	Zag
B2m	beta-2 microglobulin	Ly-m11,beta2-m,beta2m
Bag3	BCL2-associated athanogene 3	Bis,mg638
Bax	BCL2-associated X protein
Bbln	bublin coiled coil protein	1110008P14Rik
Bcl2	B cell leukemia/lymphoma 2	Bcl-2,C430015F12Rik,D630044D05Rik,D830018M01Rik
Bcl2l1	BCL2-like 1	Bcl(X)L,Bcl-XL,Bcl2l,BclX,bcl-x,bcl2-L-1
Becn1	beclin 1, autophagy related	Atg6
Best1	bestrophin 1	Bmd,Vmd2,mBest1
Bgn	biglycan	BG,DSPG1,PG-S1,PGI,SLRR1A
Bid	BH3 interacting domain death agonist	2700049M22Rik
Birc5	baculoviral IAP repeat-containing 5	AAC-11,Api4,TIAP,survivin40
Blk	B lymphoid kinase
Bmp1	bone morphogenetic protein 1	Pcp,Tld
Bmp2	bone morphogenetic protein 2	Bmp2a
Bmp3	bone morphogenetic protein 3	9530029I04Rik
Bmp4	bone morphogenetic protein 4	Bmp-4,Bmp2b,Bmp2b-1,Bmp2b1
Bmp5	bone morphogenetic protein 5	se
Bmp7	bone morphogenetic protein 7	OP1
Bmpr1a	bone morphogenetic protein receptor, type 1A	1110037I22Rik,ALK-3,ALK3,BMPR-1A,BMPR-IA,Bmpr,SKR5
Bmpr1b	bone morphogenetic protein receptor, type 1B	Acvrlk6,Alk6,BMPR-IB,CFK-43a
Bmpr2	bone morphogenetic protein receptor type 2	2610024H22Rik,BMP-2,BMPR-2,BMPR-II,BMPRII,BRK-3,Gm20272
Brca1	breast cancer 1, early onset
Bst1	bone marrow stromal cell antigen 1	114/A10,A530073F09,BP-3,Bp3,Bsta1,CD157,Ly65
Bst2	bone marrow stromal cell antigen 2	2310015I10Rik,Bst-2,CD317,DAMP-1,GREG
Btf3	basic transcription factor 3	1700054E11Rik
Btg1	BTG anti-proliferation factor 1
Btk	Bruton agammaglobulinemia tyrosine kinase	xid
C1qa	complement component 1, q subcomponent, alpha polypeptide	Adic,C1q
C1qb	complement component 1, q subcomponent, beta polypeptide	Adia
C1qc	complement component 1, q subcomponent, C chain	Adib,C1qg,Ciqc
C5ar2	complement component 5a receptor 2	C5L2,E030029A11Rik,Gpr77
Cacna1c	calcium channel, voltage-dependent, L type, alpha 1C subunit	Cav1.2,Cchl1a1,D930026N18Rik,MBC,MELC-CC
Calb1	calbindin 1	Brain-2,CB,Calb,Calb-1
Calca	calcitonin/calcitonin-related polypeptide, alpha	alpha CGRP,CA,Calc,Cgrp,Ct,CT,Ctn
Calcb	calcitonin-related polypeptide, beta	Calc2,CGRP2
Calcr	calcitonin receptor	Clr
Calcrl	calcitonin receptor-like	CRLR
Cald1	caldesmon 1	4833423D12Rik,C920027I18Rik,caldesmon
Calm1	calmodulin 1	CaM,Calm,Cam1
Calm2	calmodulin 2	1500001E21Rik,Cam2,CamC
Calm3	calmodulin 3	CaMA,Cam3,Camc
Camk2a	calcium/calmodulin-dependent protein kinase II alpha	alpha-CaMKII,mKIAA0968
Camk2b	calcium/calmodulin-dependent protein kinase II, beta	CaMK II
Camk2d	calcium/calmodulin-dependent protein kinase II, delta	2810011D23Rik,8030469K03Rik,CaMK II
Camk2g	calcium/calmodulin-dependent protein kinase II gamma	5930429P18Rik,Ca2+/calmodulin-dependent protein kinase II,Camkg,CaMK II
Camp	cathelicidin antimicrobial peptide	CAP18,CLP,Cnlp,Cramp,FALL39,MCLP
Carmn	cardiac mesoderm enhancer-associated non-coding RNA	Carmen,E330013P06,Gm16908,Mir143hg
Casp3	caspase 3	A830040C14Rik,AC-3,CASP-3,CC3,CPP-32,CPP32,Caspase-3,Lice,SCA-1,Yama,mldy
Casp8	caspase 8	CASP-8,FLICE,MACH,Mch5
Casr	calcium-sensing receptor	CaR,Gprc2a
Cav1	caveolin 1, caveolae protein	Cav,Cav-1
Ccl11	C-C motif chemokine ligand 11	Scya11,eotaxin
Ccl19	C-C motif chemokine ligand 19	CKb11,ELC,Gm2023,MIP3B,Scya19,exodus-3
Ccl2	C-C motif chemokine ligand 2	HC11,JE,MCAF,MCP-1,MCP1,SMC-CF,Scya2,Sigje
Ccl20	C-C motif chemokine ligand 20	CKb4,LARC,MIP-3A,MIP-3[a],MIP3A,ST38,Scya20,exodus-1
Ccl21a,Ccl21b,Ccl21d	C-C motif chemokine ligand 21	6CKBAC1,6CKBAC2,6Ckine,ALP,CKb9,Exodus-2,Gm1987,Gm21541,Scya21,Scya21a,SLC,TCA4
Ccl26	C-C motif chemokine ligand 26	Ccl26l
Ccl28	C-C motif chemokine ligand 28	CCK1,MEC,Scya28
Ccl3	C-C motif chemokine ligand 3	G0S19-1,LD78alpha,MIP-1alpha,MIP1-(a),MIP1-alpha,Mip1a,Scya3
Ccl4	C-C motif chemokine ligand 4	AT744.1,Act-2,MIP-1B,Mip1b,Scya4
Ccl5	C-C motif chemokine ligand 5	MuRantes,RANTES,SISd,Scya5,TCP228
Ccl8	C-C motif chemokine ligand 8	1810063B20Rik,HC14,MCP-2,Mcp2,Scya8
Ccl9	C-C motif chemokine ligand 9	CCF18,MRP-2,Scya10,Scya9
Ccnd1	cyclin D1	CycD1,Cyl-1,PRAD1,bcl-1,cD1
Ccr1	C-C motif chemokine receptor 1	Cmkbr1,Mip-1a-R
Ccr10	C-C motif chemokine receptor 10	C-C CKR-10,CC-CKR-10,CCR-10,Cmkbr9,Gpr2
Ccr2	C-C motif chemokine receptor 2	Cc-ckr-2,Ccr2a,Ccr2b,Ckr2,Ckr2a,Ckr2b,Cmkbr2,mJe-r
Ccr5	C-C motif chemokine receptor 5	AM4-7,CD195,Cmkbr5
Ccr7	C-C motif chemokine receptor 7	CC-CKR-7,CCR-7,CD197,Cdw197,Cmkbr7,EBI1,Ebi1h
Ccr9	C-C motif chemokine receptor 9	Cmkbr10,GPR-9-6
Ccrl2	C-C motif chemokine receptor-like 2	1810047I05Rik,Ackr5,CCR11,Cmkbr1l2,E01,L-CCR
Cd14	CD14 antigen
Cd163	CD163 antigen	CD163v2,CD163v3
Cd164	CD164 antigen	A115,A24,MGC-24,MSSP
Cd19	CD19 antigen
Cd2	CD2 antigen	LFA-2,Ly-37,Ly37
Cd200r3	CD200 receptor 3	4733401I18Rik,4833409J19Rik,mCD200RLb
Cd209a	CD209a antigen	CD209,CDSIGN,CIRE,DC-SIGN,DC-SIGN1,Dcsign,SIGN-R1,SIGNR5
Cd209e	CD209e antigen	SIGNR4,mSIGNR4
Cd244a	CD244 molecule A	2B4,C9.1,Cd244,F730046O15Rik,Ly90,NAIL,NKR2B4,Nmrk,SLAMF4
Cd24a	CD24a antigen	Cd24,HSA,Ly-52,nectadrin
Cd27	CD27 antigen	S152,Tnfrsf7,Tp55
Cd274	CD274 antigen	A530045L16Rik,B7h1,Pdcd1l1,Pdcd1lg1,Pdl1
Cd276	CD276 antigen	6030411F23Rik,B7RP-2,B7h3
Cd28	CD28 antigen
Cd300a	CD300A molecule	B230315M08Rik,Clm8,LMIR1,MAIR-1,MAIR-I,MAIR-Ia,MMAC8,Pigr4,mcpir1
Cd33	CD33 molecule	Siglec-3,gp67
Cd34	CD34 antigen
Cd36	CD36 molecule	FAT,GPIV,Scarb3
Cd37	CD37 antigen	Tspan26
Cd38	CD38 antigen	ADPRC 1,Cd38-rs1,I-19
Cd3d	CD3 antigen, delta polypeptide	T3d
Cd3e	CD3 antigen, epsilon polypeptide	CD3,CD3epsilon,T3e
Cd3g	CD3 antigen, gamma polypeptide	Ctg-3,Ctg3,T3g
Cd4	CD4 antigen	L3T4,Ly-4
Cd40	CD40 antigen	Bp50,GP39,HIGM1,IGM,IMD3,T-BAM,TRAP,Tnfrsf5,p50
Cd40lg	CD40 ligand	CD154,CD40-L,Cd40l,HIGM1,IGM,IMD3,Ly-62,Ly62,T-BAM,TRAP,Tnfsf5,Tnlg8b,gp39
Cd44	CD44 antigen	HERMES,Ly-24,Pgp-1
Cd47	CD47 antigen (Rh-related antigen, integrin-associated signal transducer)	9130415E20Rik,B430305P08Rik,IAP,Itgp
Cd48	CD48 antigen	BCM1,BLAST,BLAST-1,BLAST1,Bcm-1,MEM-102,SLAMF2,Sgp-60
Cd52	CD52 antigen	B7,B7-Ag,CAMPATH-1,CLS1,MB7
Cd53	CD53 antigen	Ox-44,Tspan25
Cd55	CD55 molecule, decay accelerating factor for complement	Daf,Daf-GPI,Daf1,GPI-DAF
Cd59a	CD59a antigen	Cd59,MAC-IP,MACIF
Cd5l	CD5 antigen-like	1/6,AAC-11,AIM,Api6,CT2,Pdp,Sp-alpha,mAIM
Cd6	CD6 antigen
Cd63	CD63 antigen	ME491,Tspan30
Cd68	CD68 antigen	Lamp4,Scard1,gp110
Cd69	CD69 antigen	5830438K24Rik,AIM,VEA
Cd70	CD70 antigen	CD27LG,Cd27l,Tnfsf7,Tnlg8a
Cd74	CD74 antigen (invariant polypeptide of major histocompatibility complex, class II antigen-associated)	CLIP,DHLAG,HLADG,Ia-GAMMA,Ii
Cd79a	CD79A antigen (immunoglobulin-associated alpha)	Ig-alpha,Iga,Igalpha,Ly-54,Ly54,mb-1
Cd80	CD80 antigen	B71,Cd28l,Ly-53,Ly53,MIC17,TSA1
Cd81	CD81 antigen	Tapa-1,Tapa1,Tspan28
Cd83	CD83 antigen
Cd84	CD84 antigen	A130013D22Rik,CDw84,SLAMF5
Cd86	CD86 antigen	B7,B7-2,B7.2,B70,CLS1,Cd28l2,ETC-1,Ly-58,Ly58,MB7,MB7-2,TS/A-2
Cd8a	CD8 subunit alpha	Ly-2,Ly-35,Ly-B,Lyt-2
Cd8b1	CD8 subunit beta 1	Cd8b,Ly-3,Ly-C,Lyt-3
Cd9	CD9 antigen	Tspan29
Cdh1	cadherin 1	ARC-1,E-cad,Ecad,L-CAM,UVO,Um
Cdh11	cadherin 11	Cad11,OSF-4
Cdh19	cadherin 19, type 2
Cdh5	cadherin 5	7B4,Cd144,VE-Cad,VECD,VEcad,Vec
Cdkn1a	cyclin dependent kinase inhibitor 1A	CAP20,CDKI,CIP1,Cdkn1,P21,SDI1,Waf1,mda6,p21Cip1,p21WAF
Cdkn3	cyclin dependent kinase inhibitor 3	2410006H10Rik,KAP
Ceacam1	CEA cell adhesion molecule 1	Bgp,Bgp1,C-CAM,CD66a,Cc1,Cea-1,Cea-7,Cea1,Cea7,Hv-2,Hv2,MHVR,MHVR1,Mhv-1,bb-1,mCEA1,mmCGM1,mmCGM1a,mmCGM2
Ceacam3	CEA cell adhesion molecule 3	EG384557,Psg24,cea12
Celsr1	cadherin, EGF LAG seven-pass G-type receptor 1	Adgrc1,Crsh,Scy,crash
Celsr2	cadherin, EGF LAG seven-pass G-type receptor 2	Adgrc2,EGFL2,Flamingo1,flamingo,mKIAA0279,mfmi1
Cenpf	centromere protein F	6530404A22Rik,CENF,Lek1,PRO1779,mitosin
Cfd	complement factor D	Adn,DF
Cflar	CASP8 and FADD-like apoptosis regulator	2310024N18Rik,A430105C05Rik,CLARP,Cash,Casper,FLAME,FLAME-1,Flip,Gm9845,I-FLICE,MRIT,c-Flip
Chek1	checkpoint kinase 1	Chk1,rad27
Chek2	checkpoint kinase 2	CHK2,Cds1,HUCDS1,Rad53
Chil1	chitinase 3 like 1	Chi3l1,Brp39, Gp39
Cidea	cell death-inducing DNA fragmentation factor, alpha subunit-like effector A
Ciita	class II transactivator	C2ta,EG669998,Gm9475,Mhc2ta
Clcf1	cardiotrophin-like cytokine factor 1	BSF-3,Bsf3,CLC,NNT-1
Cldn4	claudin 4	Cep-r,Cpetr,Cpetr1
Clec10a	C-type lectin domain family 10, member A	CD301a,M-ASGP-BP-1,Mgl,Mgl1
Clec12a	C-type lectin domain family 12, member a	CLL-1,D230024O04,KLRL1,Micl
Clec14a	C-type lectin domain family 14, member a	1200003C23Rik
Clec1a	C-type lectin domain family 1, member a	5930406N14Rik
Clec2d	C-type lectin domain family 2, member d	Clr-b,Clrb,Ocil
Clec4a1	C-type lectin domain family 4, member a1	Dcir4
Clec4d	C-type lectin domain family 4, member d	Clecsf8,Mpcl,mcl
Clec4e	C-type lectin domain family 4, member e	Clecsf9,Mincle
Clec5a	C-type lectin domain family 5, member a	Clecsf5,Ly100,MDL-1,Mdl1
Clec7a	C-type lectin domain family 7, member a	BGR,Clecsf12,beta-GR
Clock	clock circadian regulator	5330400M04Rik,KAT13D
Clu	clusterin	ApoJ,Cli,D14Ucla3,SP-40,Sgp-2,Sgp2,Sugp-2
Cmklr1	chemerin chemokine-like receptor 1	ChemR23,DEZ,Gpcr27,mcmklr1
Cntfr	ciliary neurotrophic factor receptor	Cntfralpha
Col11a1	collagen, type XI, alpha 1	C530001D20Rik,cho
Col12a1	collagen, type XII, alpha 1
Col14a1	collagen, type XIV, alpha 1	5730412L22Rik
Col15a1	collagen, type XV, alpha 1
Col16a1	collagen, type XVI, alpha 1	2700007F12Rik,A530052M23Rik,CA1F
Col17a1	collagen, type XVII, alpha 1	BP180,Bpag,Bpag2
Col18a1	collagen, type XVIII, alpha 1
Col1a1	collagen, type I, alpha 1	Col1a-1,Cola-1,Cola1,Mov-13,Mov13
Col1a2	collagen, type I, alpha 2	Col1a-2,Cola-2,Cola2,oim
Col27a1	collagen, type XXVII, alpha 1	5730512J02Rik
Col3a1	collagen, type III, alpha 1	Col3a-1,Tsk-2,Tsk2
Col4a1	collagen, type IV, alpha 1	Bru,Col4a-1,Raw,Svc
Col4a2	collagen, type IV, alpha 2	Col4a-2
Col4a5	collagen, type IV, alpha 5
Col5a1	collagen, type V, alpha 1
Col5a2	collagen, type V, alpha 2	1110014L14Rik
Col5a3	collagen, type V, alpha 3
Col6a1	collagen, type VI, alpha 1	Col6a-1
Col6a2	collagen, type VI, alpha 2	Col6a-2
Col6a3	collagen, type VI, alpha 3	Col6a-3
Col8a1	collagen, type VIII, alpha 1	Col8a-1
Col9a2	collagen, type IX, alpha 2	Col9a-2
Col9a3	collagen, type IX, alpha 3
Coro1b	coronin, actin binding protein 1B
Cotl1	coactosin like F-actin binding protein 1	1810074P22Rik,2010004C08Rik,Clp
Cpa3	carboxypeptidase A3, mast cell	MC-CPA
Cpb1	carboxypeptidase B1	0910001A18Rik,1810063F02Rik,2210008M23Rik
Crip1	cysteine-rich protein 1	CRHP,CRP1,Crip
Crp	C-reactive protein, pentraxin-related
Cryab	crystallin, alpha B	Crya-2,Crya2,HspB5,P23
Csf1	colony stimulating factor 1 (macrophage)	BAP025,Csfm,MCSF,Mhdabap25,PG-M-CSF,op
Csf1r	colony stimulating factor 1 receptor	CD115,CSF-1R,Csfmr,Fim-2,Fim2,Fms,M-CSF-R,M-CSFR
Csf2	colony stimulating factor 2 (granulocyte-macrophage)	CSF,Csfgm,GMCSF,Gm-CSf,MGI-IGM
Csf2ra	colony stimulating factor 2 receptor, alpha, low-affinity (granulocyte-macrophage)	CD116,Csfgmra,GM-CSF-Ra,GM-CSFR
Csf2rb	colony stimulating factor 2 receptor, beta, low-affinity (granulocyte-macrophage)	AIC2B,Bc,CDw131,Csf2rb1,Csfgmrb,Il3r,Il3rb,Il3rb1,Il5rb
Csf3	colony stimulating factor 3 (granulocyte)	Csfg,G-CSF,MGI-IG
Csf3r	colony stimulating factor 3 receptor	Cd114,Csfgr,G-CSF-R,G-CSFR
Csk	c-src tyrosine kinase	p50CSK
Cspg4	chondroitin sulfate proteoglycan 4	4732461B14Rik,AN2,Cspg4a,NG2
Cst7	cystatin F (leukocystatin)	Cmap
Ctla4	cytotoxic T-lymphocyte-associated protein 4	Cd152,Ctla-4,Ly-56
Ctnnb1	catenin beta 1	Bfc,Catnb,Mesc
Ctsg	cathepsin G	CatG,VSP
Ctsw	cathepsin W	lymphopain
Cuzd1	CUB and zona pellucida-like domains 1	Erg-1,Itmap1,Uo-44,Usg,Utczp
Cx3cl1	C-X3-C motif chemokine ligand 1	ABCD-3,CX3C,Cxc3,D8Bwg0439e,FK,Scyd1
Cx3cr1	C-X3-C motif chemokine receptor 1	mCX3CR1
Cxcl1	C-X-C motif chemokine ligand 1	Fsp,Gro1,KC,Mgsa,N51,Scyb1,gro
Cxcl10	C-X-C motif chemokine ligand 10	C7,CRG-2,INP10,IP-10,IP10,Ifi10,Scyb10,gIP-10,mob-1
Cxcl12	C-X-C motif chemokine ligand 12	Pbsf,Scyb12,Sdf1,Tlsf,Tpar1
Cxcl14	C-X-C motif chemokine ligand 14	1110031L23Rik,1200006I23Rik,BMAC,BRAK,KS1,Kec,MIP-2g,MIP2gamma,NJAC,Scyb14,bolekine
Cxcl16	C-X-C motif chemokine ligand 16	0910001K24Rik,CXCL16v1,CXCL16v2,SR-PSOX,Zmynd15,b2b498Clo
Cxcl17	C-X-C motif chemokine ligand 17	VCC-1,Vcc1
Cxcl2	C-X-C motif chemokine ligand 2	CINC-2a,GROb,Gro2,MIP-2,MIP-2a,Mgsa-b,Mip2,Scyb,Scyb2
Cxcl3	C-X-C motif chemokine ligand 3	Dcip1,Gm1960
Cxcl5	C-X-C motif chemokine ligand 5	AMCF-II,Cxcl6,ENA-78,GCP-2,LIX,Scyb5,Scyb6
Cxcl9	C-X-C motif chemokine ligand 9	CMK,Mig,MuMIG,Scyb9,crg-10
Cxcr1	C-X-C motif chemokine receptor 1	Il8ra
Cxcr3	C-X-C motif chemokine receptor 3	Cd183,Cmkar3
Cxcr4	C-X-C motif chemokine receptor 4	CD184,CXC-R4,CXCR-4,Cmkar4,LESTR,PB-CKR,PBSF/SDF-1,Sdf1r,b2b220Clo
Cxcr5	C-X-C motif chemokine receptor 5	Blr1,CXC-R5,CXCR-5,Gpcr6,MDR15
Cxcr6	C-X-C motif chemokine receptor 6	BONZO,STRL33
Cyp1b1	cytochrome P450, family 1, subfamily b, polypeptide 1	CP1B,CYPIB1,P4501b1
Cyp2u1	cytochrome P450, family 2, subfamily u, polypeptide 1	8430436A10Rik
Cystm1	cysteine-rich transmembrane module containing 1	0610010O12Rik
Dbh	dopamine beta hydroxylase
Dcn	decorin	DC,DSPG2,PG40,PGII,PGS2,SLRR1B
Ddc	dopa decarboxylase	Aadc
Ddit3	DNA-damage inducible transcript 3	AltDDIT3,CHOP-10,CHOP10,chop,gadd153
Ddr1	discoidin domain receptor family, member 1	6030432F18,CD167a,Cak,Nep,PTK3A
Ddr2	discoidin domain receptor family, member 2	Ntrkr3,tyro10
Dhrs2	dehydrogenase/reductase member 2	5430405K24Rik,Hep27
Dll1	delta like canonical Notch ligand 1	Delta1
Dll4	delta like canonical Notch ligand 4	Delta4
Dmbt1	deleted in malignant brain tumors 1	CRP,CRP-[a],CRP-[b],Crpd,DBMT1,gp300,p80
Dnmt1	DNA methyltransferase 1	Cxxc9,Dnmt,Dnmt1o,MCMT,MTase,Met-1,Met1,MommeD2,m.MmuI
Dnmt3a	DNA methyltransferase 3A	MmuIIIA
Dpp4	dipeptidylpeptidase 4	Cd26,Dpp-4,THAM
Dst	dystonin	2310001O04Rik,A830042E19Rik,BP230,BPAG1-n,Bpag,Bpag1,Macf2,ah,athetoid,dt,mKIAA0728,nmf203,nmf339
Dusp1	dual specificity phosphatase 1	3CH134,MKP1,Ptpn16,erp,mkp-1
Dusp2	dual specificity phosphatase 2	PAC1
Dusp4	dual specificity phosphatase 4	2700078F24Rik,E130306H24Rik,MKP2
Dusp5	dual specificity phosphatase 5	Gm337
Dusp6	dual specificity phosphatase 6	1300019I03Rik,MKP-3,MKP3,PYST1
Efna1	ephrin A1	B61,Efl1,Epl1,Eplg1,Lerk1
Efna4	ephrin A4	EFL-4,Epl4,LERK-4
Efna5	ephrin A5	AL-1,EFL-5,Ephrin-A5,Epl7,LERK-7,RAGS
Efnb1	ephrin B1	Cek5-L,EFL-3,Elk-L,Epl2,Eplg2,LERK-2,Lerk2,Stra1
Efnb2	ephrin B2	ELF-2,Epl5,Eplg5,Htk-L,LERK-5,Lerk5,NLERK-1
Egf	epidermal growth factor
Egfr	epidermal growth factor receptor	9030024J15Rik,Erbb,Errb1,Errp,Wa5,wa-2,wa2
Eif5a	eukaryotic translation initiation factor 5A	D19Wsu54e,Eif4d,Eif5a1,eIF-4D,eIF-5A,eIF-5A-1,eIF-5A1
Elane	elastase, neutrophil expressed	Ela2,F430011M15Rik,NE
Emp3	epithelial membrane protein 3	H-4,H4,HNMP-1,MI-35,Ymp
Eng	endoglin	CD105,Endo,S-endoglin
Eno1,Eno1b	enolase 1/b, alpha non-neuron	2-phospho-D-glycerate hydrolase,alpha-enolase,c-Myc promoter binding protein,Eno-1,Gm5506,MBP-1
Entpd1	ectonucleoside triphosphate diphosphohydrolase 1	2610206B08Rik,Cd39,E130009M23Rik,NTPDase-1
Eomes	eomesodermin	TBR-2,Tbr2
Epcam	epithelial cell adhesion molecule	CD326,EGP,EGP-2,Egp314,Ep-CAM,EpCAM1,GA733-2,Ly74,TROP1,Tacsd1,Tacstd1,gp40
Epha2	Eph receptor A2	Eck,Myk2,Sek-2,Sek2
Epha3	Eph receptor A3	Cek4,EK4,ETK1,End3,Hek,Hek4,Mek4,Tyro4
Epha4	Eph receptor A4	2900005C20Rik,Cek8,Hek8,Sek,Sek1,Tyro1,rb
Epha7	Eph receptor A7	Cek11,Ebk,Ehk3,Hek11,Mdk1
Ephb2	Eph receptor B2	Cek5,Drt,ETECK,Erk,Hek5,Nuk,Prkm5,Qek5,Sek3,Tyro5
Ephb3	Eph receptor B3	Cek10,Etk2,HEK2,MDK5,Sek4,Tyro6,mDK-5
Ephb4	Eph receptor B4	Htk,MDK2,Myk1,Tyro11,b2b2412Clo
Ephb6	Eph receptor B6	Cekl,Mep
Epor	erythropoietin receptor
Erbb2	erb-b2 receptor tyrosine kinase 2	Erbb-2,HER-2,HER2,Neu,c-erbB2,c-neu,l11Jus8,mKIAA3023
Erbb3	erb-b2 receptor tyrosine kinase 3	Erbb-3,Erbb3r,Her3
Esam	endothelial cell-specific adhesion molecule	2310008D05Rik,Esam1,W117m
Esr1	estrogen receptor 1 (alpha)	ER,ER-alpha,ERa,ERalpha,ESR,Estr,Estra,Nr3a1
Ets1	E26 avian leukemia oncogene 1, 5' domain	D230050P06,Ets-1,Tpl1,p54,vs
Etv4	ets variant 4	Pea-3,Pea3
Etv5	ets variant 5	1110005E01Rik,8430401F14Rik,ERM
Ezh2	enhancer of zeste 2 polycomb repressive complex 2 subunit	Enx-1,Enx1h,KMT6,mKIAA4065
Ezr	ezrin	Vil2,p81
Fabp4	fatty acid binding protein 4, adipocyte	422/aP2,AFABP,ALBP,ALBP/Ap2,Ap2,Lbpl,P15
Fabp5	fatty acid binding protein 5, epidermal	E-FABP,Fabpe,Klbp,PA-FABP,mal1
Fak
Fas	Fas cell surface death receptor	APO1,APT1,CD95,TNFR6,Tnfrsf6,lpr
Fasl	Fas ligand	APT1LG1,CD178,CD95-L,CD95L,Fas-L,Faslg,Tnfsf6,Tnlg1a,gld
Fasn	fatty acid synthase	A630082H08Rik,FAS
Fau	FAU ubiquitin like and ribosomal protein S30 fusion	MNSFB,MNSFbeta
Fcer1g	Fc receptor, IgE, high affinity I, gamma polypeptide	CD23,FcR-gamma,FcR[g],FcRgamma,Fce1g,FcepsilonRI,Ly-50
Fcgbp	Fc fragment of IgG binding protein	A430096B05Rik
Fcgr4	Fc receptor, IgG, low affinity IV	4833442P21Rik,CD16-2,FcgRIV,FcgammaRIV,Fcgr3a,Fcrl3
Fcrla	Fc receptor-like A	FCRL,FCRL1,FREB,Fcrlm1,Fcrx,Freb1,mFREB,mFcrX
Fes	feline sarcoma oncogene	FPS,c-fes
Ffar2	free fatty acid receptor 2	GPCR43,Gpr43
Ffar3	free fatty acid receptor 3	Gm478,Gpr41
Ffar4	free fatty acid receptor 4	Ffa4,GT01,Gpr120,Gpr129,KPG_013,O3far1,Pgr4
Fgf1	fibroblast growth factor 1	Dffrx,Fam,Fgf-1,Fgf2b,Fgfa
Fgf8	fibroblast growth factor 8	Aigf, Fgf-8
Fgf12	fibroblast growth factor 12	B230343J05Rik,FGF-12,FHF-1,Fgf1a,Fhf1
Fgf13	fibroblast growth factor 13	Fgf1c,Fhf2
Fgf18	fibroblast growth factor 18	D130055P09Rik,FGF-18,Fgf6a
Fgf2	fibroblast growth factor 2	Fgf-2,Fgf2a,Fgfb,bFGF
Fgf7	fibroblast growth factor 7	Fgf5b,Kgf
Fgf9	fibroblast growth factor 9	Eks,FGF-9,Fgf4b,GAF,HBGF-9
Fgfr1	fibroblast growth factor receptor 1	Eask,FGFR-I,FLG,Fgfr-1,Flt-2,Fr1,Hspy,MFR,bFGF-R-1,c-fgr
Fgfr2	fibroblast growth factor receptor 2	Bek,Fgfr-2,Fgfr-7,Fgfr2b,Fgfr7,KGFR,KGFRTr,svs
Fgfr3	fibroblast growth factor receptor 3	CD333,FR3,Fgfr-3,Flg-2,HBGFR,Mfr3,sam3
Fgg	fibrinogen gamma chain	3010002H13Rik
Fgr	FGR proto-oncogene, Src family tyrosine kinase	Ali18,Mhdaali18
Fhit	fragile histidine triad gene	Fra14A2
Fkbp11	FK506 binding protein 11	1110002O23Rik,FKBP-11
Fkbp5	FK506 binding protein 5	D17Ertd592e,Dit1,FKBP-5,FKBP51
Flt1	FMS-like tyrosine kinase 1	Flt-1,VEGFR-1,VEGFR1,sFlt1
Flt3l	FMS-like tyrosine kinase 3 ligand	Flt3lg,Ly72L
Fn1	fibronectin 1	E330027I09,Fn,Fn-1
Fos	FBJ osteosarcoma oncogene	D12Rfj1,c-fos,cFos
Foxc1	forkhead box C1	fkh-1,fkh1,Fkh1,FREAC3,frkhda,Mf1,Mf4
Foxc2	forkhead box C2	Fkh14,Hfhbf3,Mfh1,MFH-1
Foxf1	forkhead box F1	FREAC1,Foxf1a,Freac-1,HFH-8,Hfh8
Foxp3	forkhead box P3	JM2,scurfin,sf
Fpr1	formyl peptide receptor 1	FPR,LXA4R,fMLF-R
Frmd8	FERM domain containing 8	1200004M23Rik,2310035N23Rik,4931429L16Rik,iTAP
Fyb	FYN binding protein 1	ADAP,B630013F22Rik,Fyb1,FYB-120/130
Fyn	Fyn proto-oncogene
Fzd1	frizzled class receptor 1	FZ-1,Fz1
Fzd3	frizzled class receptor 3	D930050A07Rik,Fz3
Fzd4	frizzled class receptor 4	Fz4
Fzd5	frizzled class receptor 5	5330434N09Rik,Fz-5,Fz5,mFz5
Fzd6	frizzled class receptor 6	Fz6
Fzd7	frizzled class receptor 7	Fz7
Fzd8	frizzled class receptor 8	Fz8
G6pd2	glucose-6-phosphate dehydrogenase 2	G6pdx-ps1,Gpd-2,Gpd2
Gadd45b	growth arrest and DNA-damage-inducible 45 beta	Myd118
Gas6	growth arrest specific 6	Gas-6
Gata2	GATA binding protein 2	Gata-2
Gata3	GATA binding protein 3	Gata-3,jal
Gc	vitamin D binding protein	DBP,VDB
Gcg	glucagon	GLP-1,Glu,PPG
Gdf15	growth differentiation factor 15	MIC-1,NAG-1,SBF
Gfi1	growth factor independent 1 transcription repressor	Gfi-1,Pal-1,Pal1
Gh	growth hormone	Gh1,Ghb1
Glud1	glutamate dehydrogenase 1	Gdh-X,Glud,Gludl
Glul	glutamate-ammonia ligase	GS,Glns
Gm13889	predicted gene 13889	Ag2
Gpbar1	G protein-coupled bile acid receptor 1	BG37,GPCR,GPR131,M-BAR,TGR5
Gper1	G protein-coupled estrogen receptor 1	6330420K13Rik,CMKRL2,Ceprl,FEG-1,GPCR-Br,Gper,Gpr30
Gpnmb	glycoprotein (transmembrane) nmb	DC-HIL,Dchil,ipd
Gpr182	G protein-coupled receptor 182	Admr,AM-R,G10-D,Gpcr17,Gpcr22,NOW
Gpr183	G protein-coupled receptor 183	Ebi2
Gpx1	glutathione peroxidase 1	CGPx,GPx-1,GSHPx-1,Gpx
Gpx3	glutathione peroxidase 3	EGPx,GPx,GSHPx-3,GSHPx-P
Gsn	gelsolin	ADF
Gstp1,Gstp2	glutathione S-transferase, pi 1/2	Gst p-1,GstpiB,Gst3,Gst-3,Gst p-2,GSTpiA
Gzma	granzyme A	Ctla-3,Ctla3,Hf,Hf1,SE1,TSP-1,TSP1
Gzmb	granzyme B	CCP-1/C11,CCP1,Ctla-1,Ctla1,GZB
Gzmf	granzyme F	CCP4,Ctla-7,Ctla7,MCSP-3
Gzmg	granzyme G	Ctla-7,Ctla7
Gzmk	granzyme K
H2-Aa	histocompatibility 2, class II antigen A, alpha	Aalpha,H-2Aa,H2Aa,I-Aalpha,IAalpha,Ia-1,Ia1
H2-Ab1	histocompatibility 2, class II antigen A, beta 1	Abeta,H-2Ab,H2-Ab,I-Abeta,IAb,Ia-2,Ia2,Rmcs1
H2-D1	histocompatibility 2, D region locus 1	H-2D,H2-D,H2-K1
H2-DMa	histocompatibility 2, class II, locus DMa	H-2Ma,H2-Ma
H2-DMb1	histocompatibility 2, class II, locus Mb1	H-2Mb1,H2-Mb1
H2-DMb2	histocompatibility 2, class II, locus Mb2	H-2Mb2,H2-Mb2
H2-Eb1	histocompatibility 2, class II antigen E beta	Eb,H-2Eb,H2Eb,Ia-4,Ia4
H2-K1	histocompatibility 2, K1, K region	H-2K,H-2K(d),H2-D1,H2-K,K-f
H2-M3	histocompatibility 2, M region locus 3	H-2M3,Hmt,M3a,MuprM3,MuprM301,MuprM302,R4B2
H2-Ob	histocompatibility 2, O region beta locus	A-beta-2,A-beta2,H-2Ab,H-2I,H-2Ob,H2-Ab,H2-Ab2,H2-IAb2,Ob,vic1
H2-Pa	histocompatibility 2, P region alpha locus	H2-Pa-ps
H2-Q1	histocompatibility 2, Q region locus 1	H-2Q1,H2-D1,Q1,Q1b,Q1d,Q1k,Qa-1,Qa1,Qed-1
H2-Q10	histocompatibility 2, Q region locus 10	H-2Q10,H2-K1,Q10,Qa10
H2-Q2	histocompatibility 2, Q region locus 2	Gm11132,H-2Q2,H2-D1,H2-K1,gs14-2
H2-T23	histocompatibility 2, T region locus 23	37b,37c,H-2T23,H2-K1,H2-Qa1,Qa-1,Qa-1(b),Qa1,Qed-1,T18c,T18c(37),T23b,T23d
H2az1	H2A.Z variant histone 1	H2A.Z,H2A.Z1,H2a.z-1,H2afz
Havcr2	hepatitis A virus cellular receptor 2	TIM-3,Tim3,Timd3
Hba-a1,Hba-a2	hemoglobin alpha, adult chain 1/2	alpha 1 globin,Hba1,alpha 2 globin
Hbb	hemoglobin beta chain complex
Hcar2	hydroxycarboxylic acid receptor 2	Gpr109a,Gpr109b,HM74,Niacr1,PUMA-G,Pumag,mHM74b
Hck	hemopoietic cell kinase	Bmk
Hcst	hematopoietic cell signal transducer	DAP10,KAP10
Hdac1	histone deacetylase 1	HD1,Hdac1-ps,MommeD5,RPD3
Hdac11	histone deacetylase 11
Hdac3	histone deacetylase 3
Hdac4	histone deacetylase 4	4932408F19Rik,HD4
Hdac5	histone deacetylase 5	HD5,Hdac4,mHDA1,mKIAA0600
Hes1	hes family bHLH transcription factor 1	bHLHb39,Hry
Hes5	hes family bHLH transcription factor 5	bHLHb38
Hey1	hairy/enhancer-of-split related with YRPW motif 1	CHF2,HRT1,Herp2,Hesr1,bHLHb31,hesr-1
Hey2	hairy/enhancer-of-split related with YRPW motif 2	bHLHb32,CHF1,Herp1,Hesr2,Hrt2
Hgf	hepatocyte growth factor	C230052L06Rik,HGF/SF,NK1,NK2,SF,SF/HGF
Hif1a	hypoxia inducible factor 1, alpha subunit	HIF-1-alpha,HIF1-alpha,HIF1alpha,MOP1,bHLHe78
Hilpda	hypoxia inducible lipid droplet associated	2310016C08Rik,Hig2
Hmgb2	high mobility group box 2	HMG-2,Hmg2
Hpgds	hematopoietic prostaglandin D synthase	H-PGDS,Ptgds2
Hsd17b2	hydroxysteroid (17-beta) dehydrogenase 2
Hsp90aa1	heat shock protein 90, alpha (cytosolic), class A member 1	86kDa,89kDa,Hsp86-1,Hsp89,Hsp90,Hspca,hsp4
Hsp90ab1	heat shock protein 90 alpha (cytosolic), class B member 1	90kDa,Hsp84,Hsp84-1,Hsp90,Hspcb
Hsp90b1	heat shock protein 90, beta (Grp94), member 1	ERp99,GRP94,TA-3,Targ2,Tra-1,Tra1,endoplasmin,gp96
Hspa1a	heat shock protein 1A	Hsp70-3,Hsp70.3,Hsp72,hsp68,hsp70A1
Hspa1b	heat shock protein 1B	HSP70B1,Hsp70,Hsp70-1,Hsp70.1,hsp68
Hspb1	heat shock protein 1	27kDa,Hsp25
Htt	huntingtin	C430023I11Rik,Hd,Hdh,IT15
Iapp	islet amyloid polypeptide	DAP
Ica1	islet cell autoantigen 1	69kDa,ICA69
Icam1	intercellular adhesion molecule 1	CD54,Icam-1,Ly-47,MALA-2
Icam2	intercellular adhesion molecule 2	CD102,Icam-2,Ly-60
Icos	inducible T cell co-stimulator	AILIM,CCLP,CRP-1,H4,Ly115
Icosl	icos ligand	B7-H2,B7RP-1,B7h,GI50,GL50,GL50-B,ICOS-L,Icoslg,LICOS,Ly115l,mKIAA0653
Ido1	indoleamine 2,3-dioxygenase 1	Ido,Indo
Ier3	immediate early response 3	IEX-1,cI-3,gly96
Ifi27	interferon, alpha-inducible protein 27	1110013J02Rik,2900026P10Rik,D12Ertd647e,ISG12a,Ifi27l1
Ifi44l	interferon-induced protein 44 like	H-28,H28,H28-1,NS1178
Ifih1	interferon induced with helicase C domain 1	9130009C22Rik,Helicard,Hlcd,MDA5,RLR-2
Ifit1	interferon-induced protein with tetratricopeptide repeats 1	GARG-16,IFI-56K,ISG56,Ifi56,P56
Ifit3,Ifit3b	interferon-induced protein with tetratricopeptide repeats 3/b	Ifi49,Ifi49
Ifitm1	interferon induced transmembrane protein 1	1110036C17Rik,DSPA2a,Mil-2,Mil2
Ifitm2	interferon induced transmembrane protein 2	DSPA2c,Ifitm3l,fragilis3,mil-3
Ifitm3	interferon induced transmembrane protein 3	1110004C05Rik,Cd225,Cdw217,DSPA2b,Fgls,IP15,mil-1
Ifna	interferon alpha	Ifa,Ifa8
Ifnar1	interferon (alpha and beta) receptor 1	Ifar,Ifnar,Ifrc,Infar
Ifnar2	interferon (alpha and beta) receptor 2	Ifnar-2
Ifng	interferon gamma	IFN-g,If2f,Ifg
Ifngr1	interferon gamma receptor 1	CD119,IFN-gammaR,Ifgr,Ifngr,Nktar
Ifngr2	interferon gamma receptor 2	Ifgr2,Ifgt
Ifnl2,Ifnl3	interferon lambda 2/3	EG330496,Il28a,IFL-1,Il28,Il28b,INF-lambda
Igf1	insulin-like growth factor 1	C730016P09Rik,Igf-1,Igf-I
Igf1r	insulin-like growth factor I receptor	A330103N21Rik,CD221,D930020L01,IGF-1R,hyft
Igf2	insulin-like growth factor 2	Igf-2,Igf-II,M6pr,Mpr,Peg2
Igf2r	insulin-like growth factor 2 receptor	CD222,CI-MPR,M6P/IGF2R,Mpr300
Igfbp3	insulin-like growth factor binding protein 3	IGFBP-3,IGgfbp3
Igfbp5	insulin-like growth factor binding protein 5	IGFBP-5,IGFBP-5P
Igfbp7	insulin-like growth factor binding protein 7	AGM,Fstl2,Mac25
Igha	immunoglobulin heavy constant alpha	IgA,Igh-2
Ighd	immunoglobulin heavy constant delta	IgD,Igh-5
Ighg1	immunoglobulin heavy constant gamma 1 (G1m marker)	IgG1,Igh-4,VH7183
Ighm	immunoglobulin heavy constant mu	Igh-6,Igh-M,Igh6,Igm,muH
Igkc	immunoglobulin kappa constant	Igk-C
Ikzf3	IKAROS family zinc finger 3	5830411O07Rik,Aiolos,Zfpn1a3,Znfn1a3
Il10	interleukin 10	CSIF,If2a,Il-10
Il10ra	interleukin 10 receptor, alpha	CDw210,CDw210a,IL-10R1,IL-10RA,Il10r,mIL-10R
Il10rb	interleukin 10 receptor, beta	6620401D04Rik,CRF2-4,Crfb4,D16H21S58,D21S58h,IL-10R2,Il10r2
Il11	interleukin 11	IL-11
Il11ra1,Il11ra2	interleukin 11 receptor subunit alpha 1/2	Il11ra,Il-11ra,Il-11ra-alpha,NR1,ENSMUSG00000066201,Etl2,Etl-2,Il11ra-ps1
Il12a	interleukin 12a	IL-12p35,Il-12a,Ll12a,p35
Il12b	interleukin 12b	Il-12b,Il-12p40,Il12p40,p40
Il12rb1	interleukin 12 receptor, beta 1	CD212,IL-12R-beta-1,IL-12R[b]
Il12rb2	interleukin 12 receptor, beta 2	A930027I18Rik,IL-12RB2,Ifnm
Il13ra1	interleukin 13 receptor, alpha 1	CD213a1,IL-13R-alpha-1,IL-13r[a],Il13ra,NR4
Il15	interleukin 15	IL-15
Il15ra	interleukin 15 receptor, alpha chain	IL-15RA
Il16	interleukin 16	mKIAA4048
Il17a	interleukin 17A	Ctla-8,Ctla8,IL-17,IL-17A,Il17
Il17b	interleukin 17B	1110006O16Rik,1700006N07Rik,Zcyto7
Il17d	interleukin 17D	IL-17D
Il17ra	interleukin 17 receptor A	Cdw217,Il17r,VDw217
Il17rb	interleukin 17 receptor B	Evi27,IL-17ER,IL-17Rh1,IL17RH1,Il17br
Il17re	interleukin 17 receptor E	IL-17RE,Il25r
Il18	interleukin 18	Igif,Il-18
Il18r1	interleukin 18 receptor 1	Il18ralpha,Il1rrp
Il1a	interleukin 1 alpha	Il-1a
Il1b	interleukin 1 beta	IL-1beta,Il-1b
Il1r1	interleukin 1 receptor, type I	CD121a,CD121b,IL-1R-1,IL-1R-alpha,IL-1R1,IL-1RT-1,IL-1RT1,IL-iR,Il1r-1
Il1r2	interleukin 1 receptor, type II	CD121b,Il1r-2
Il1rap	interleukin 1 receptor accessory protein	6430709H04Rik,IL-1RAcP
Il1rl1	interleukin 1 receptor-like 1	DER4,Fit-1,Ly84,ST2L,St2,St2-rs1,T1,T1/ST2
Il1rn	interleukin 1 receptor antagonist	F630041P17Rik,IL-1ra
Il2	interleukin 2	Il-2
Il20	interleukin 20	If2d,Zcyto10
Il20ra	interleukin 20 receptor, alpha	E230031K19
Il22ra1	interleukin 22 receptor, alpha 1	9130219A07Rik,IL-22R,Il22r
Il23a	interleukin 23, alpha subunit p19	IL-23,p19
Il24	interleukin 24	FISP,If2e,Mda-7,Mda7,St16
Il27ra	interleukin 27 receptor, alpha	CRL1,IL-27R,Tccr,WSX-1,Wsx1,zcytor1
Il2ra	interleukin 2 receptor, alpha chain	CD25,Il2r,Ly-43
Il2rb	interleukin 2 receptor, beta chain	CD122,IL-15Rbeta,IL15Rbeta,Il-2/15Rbeta,Il-2Rbeta,p70
Il2rg	interleukin 2 receptor, gamma chain	CD132,[g]c,gamma(c),gc,p64
Il33	interleukin 33	9230117N10Rik,Il-33,Il1f11,NF-HEV
Il34	interleukin 34	2010004A03Rik
Il36g	interleukin 36G	IL-36gamma,If36g,Il1f9
Il3ra	interleukin 3 receptor, alpha chain	CD123,CDw123,SUT-1
Il4ra	interleukin 4 receptor, alpha	CD124,Il4r
Il6	interleukin 6	Il-6
Il6ra	interleukin 6 receptor, alpha	CD126,IL-6R,IL-6R-alpha,IL-6RA,Il6r
Il6st	interleukin 6 signal transducer	5133400A03Rik,CD130,D13Ertd699e,gp130
Il7	interleukin 7	A630026I06Rik,Il-7,hlb368
Il7r	interleukin 7 receptor	CD127,IL-7Ralpha
Inha	inhibin alpha
Inhba	inhibin beta-A
Inhbb	inhibin beta-B
Ins1	insulin I	Ins-1,Ins2-rs1
Insr	insulin receptor	4932439J01Rik,CD220,D630014A15Rik,IR,IR-A,IR-B
Irf3	interferon regulatory factor 3	C920001K05Rik,IRF-3
Irf4	interferon regulatory factor 4	IRF-4,LSIRF,NF-EM5,Spip
Itga1	integrin alpha 1	CD49A,E130012M19Rik,Vla1
Itga2	integrin alpha 2	CD49B,DX5,GPIa
Itga3	integrin alpha 3	CD49C,GAPB3
Itga5	integrin alpha 5 (fibronectin receptor alpha)	Cd49e,Fnra,VLA5
Itga6	integrin alpha 6	5033401O05Rik,Cd49f,VLA-6
Itga8	integrin alpha 8
Itga9	integrin alpha 9	(alpha)9,2610002H11Rik,6720458D17Rik,D130073C02,D9Ertd428e
Itgae	integrin alpha E, epithelial-associated	A530055J10,CD103,aM290,alpha-E1,alpha-M290
Itgal	integrin alpha L	(p180),Cd11a,LFA-1,LFA-1A,Ly-15,Ly-21
Itgam	integrin alpha M	CD11b/CD18,CR3,CR3A,Cd11b,F730045J24Rik,Ly-40,MAC1,Mac-1,Mac-1a
Itgav	integrin alpha V	1110004F14Rik,2610028E01Rik,CD51,D430040G12Rik
Itgax	integrin alpha X	Cd11c,Cr4,N418
Itgb1	integrin beta 1 (fibronectin receptor beta)	4633401G24Rik,CD29,Fnrb,Gm9863,gpIIa
Itgb2	integrin beta 2	2E6,Cd18,LAD,LCAMB,Lfa1,MF17
Itgb4	integrin beta 4	C230078O20,CD104
Itgb5	integrin beta 5	ESTM23,[b]-5,[b]5,[b]5A,[b]5B,beta-5,beta5
Itgb6	integrin beta 6	2210409C20Rik,4831415H04Rik
Itgb8	integrin beta 8	4832412O06Rik
Itk	IL2 inducible T cell kinase	Emt,Tcsk,Tsk
Itm2a	integral membrane protein 2A	Bricd2a,E25,Itm2
Jag1	jagged 1	ABE2,Gena228,Gsfabe2,Htu,Ozz,Ser-1
Jag2	jagged 2	D12Ggc2e,Serh
Jak1	Janus kinase 1	BAP004,C130039L05Rik
Jak2	Janus kinase 2	Fd17
Jchain	immunoglobulin joining chain	9530090F24Rik,Igj,Jch
Jun	jun proto-oncogene	AP-1,Junc,c-jun
Junb	jun B proto-oncogene
Kdr	kinase insert domain protein receptor	6130401C07,Flk-1,Flk1,Krd-1,Ly73,VEGFR-2,VEGFR2,orv,sVEGFR-2
Kir3dl1,Kir3dl2	killer cell immunoglobulin-like receptor, three domains, long cytoplasmic tail, 1/2	Kirl1,Kirl2,LOC245615
Kit	KIT proto-oncogene receptor tyrosine kinase	Bs,CD117,Fdc,Gsfsco1,Gsfsco5,Gsfsow3,SCO1,SCO5,SOW3,Ssm,Tr-kit,W,c-KIT
Kitl	kit ligand	Clo,Con,Gb,Kitlg,Mgf,SCF,SF,SLF,Sl,blz,contrasted
Klf2	Kruppel-like transcription factor 2 (lung)	Lklf
Klra17	killer cell lectin-like receptor, subfamily A, member 17	Ly49q,Ly49q1
Klrb1	killer cell lectin-like receptor subfamily B member 1	4930431A04Rik,Gm4696,Klrb1g,Klrb6,Ly-55,Ly55,NKR-P1G,Nkrp-1e,Nkrp1g
Klrb1c	killer cell lectin-like receptor subfamily B member 1C	CD161,Klrb1b,Ly-59,Ly55c,Ly59,NK-RP1,NK1.1,NKR-P1.9,NKRP1,NKRP140,Nk-1,Nk-1.2,Nk1,Nk1.2,Nkrp1b,Nkrp1c,ly-55c
Klrk1	killer cell lectin-like receptor subfamily K, member 1	D6H12S2489E,NKG2-D,Nkg2d
Kras	Kirsten rat sarcoma viral oncogene homolog	K-Ras,K-Ras 2,K-ras,Ki-ras,Kras-2,Kras2,c-K-ras,c-Ki-ras,p21B,ras
Krt1	keratin 1	Krt-2.1,Krt2-1,Krt86
Krt10	keratin 10	D130054E02Rik,K10,K1C1,Krt-1.10,Krt1-10
Krt13	keratin 13	CK13,K13,Krt-1.13,Krt1-13
Krt14	keratin 14	CK-14,K14,Krt-1.14,Krt1-14
Krt15	keratin 15	K15,Krt1-15
Krt16	keratin 16	CK-16,K16,Krt1-16
Krt17	keratin 17	K17,Krt1-17
Krt18	keratin 18	CK18,K18,Krt1-18
Krt19	keratin 19	CK-19,EndoC,K19,Krt-1.19,Krt1-19
Krt20	keratin 20	9030623C06Rik,Ck-20,Ck20,K20,Krt21
Krt23	keratin 23	CK23,Haik1,K23,Krt1-23
Krt4	keratin 4	K4,Krt-2.4,Krt2-4
Krt6a	keratin 6A	2310016L08Rik,CK-6A,K6A,K6[a],Krt2-6a,Krt2-6c,MK6a,mK6[a]
Krt6b	keratin 6B	Krt2-6b,mK6[b]
Krt7	keratin 7	D15Wsu77e,K7,Krt2-7
Krt8	keratin 8	Card2,EndoA,K8,Krt-2.8,Krt2-8
Krt80	keratin 80	1200016G03Rik,2310041I20Rik,CK-80,K80,Kb20
Krt86	keratin 86	5430421N21Rik,Khb4,Krt2-10,Krt2-11,MHb4
Lag3	lymphocyte-activation gene 3	CD223,LAG-3,Ly66
Lair1	leukocyte-associated Ig-like receptor 1	5133400O11Rik,D7Bwg0421e,Lair-1
Lamp2	lysosomal-associated membrane protein 2	CD107b,LGP-B,Lamp II,Lamp-2,Lamp-2a,Lamp-2b,Lamp-2c,Mac3
Lamp3	lysosomal-associated membrane protein 3	1200002D17Rik,Cd208,DC-LAMP,DCLAMP,LAMP,TSC403
Lcn2	lipocalin 2	24p3,NRL,Sip24
Ldb2	LIM domain binding 2	CLIM1,CLP-36,Ldb3
Ldha	lactate dehydrogenase A	Ldh1,Ldhm,l7R2
Ldlr	low density lipoprotein receptor	Hlb301
Lefty1	left right determination factor 1	Ebaf,Leftb,Stra3,Tgfb4,lefty,lefty-1
Lep	leptin	ob,obese
Lgals1	lectin, galactose binding, soluble 1	Gal-1,Galbp,L-14.5,L14,Lect14,galectin-1
Lgals3	lectin, galactose binding, soluble 3	GBP,L-34,Mac-2,gal3
Lgals3bp	lectin, galactoside-binding, soluble, 3 binding protein	90K,CyCAP,MAC-2BP,Ppicap,Tango10b
Lgals9	lectin, galactose binding, soluble 9	LGALS35,Lgals5,gal-9,galectin-9
Lgr5	leucine rich repeat containing G protein coupled receptor 5	FEX,Gpr49
Lif	leukemia inhibitory factor
Lifr	LIF receptor alpha	A230075M04Rik,LIF
Lmna	lamin A	Dhe
Lox	lysyl oxidase	ras recision gene (rrg),TSC-160
Loxl2	lysyl oxidase-like 2	1110004B06Rik,9430067E15Rik
Loxl3	lysyl oxidase-like 3	Lor2
Loxl4	lysyl oxidase-like 4	4833426I20Rik
Lpar5	lysophosphatidic acid receptor 5	GPR93,Gm1072,Gpr92,LPA5
Ltb	lymphotoxin B	LTbeta,Tnfc,Tnfsf3,Tnlg1c,p33
Ltbr	lymphotoxin B receptor	LTbetaR,Ltar,TNF-R-III,TNFCR,TNFR-RP,TNFR2-RP,TNFRrp,Tnfbr,Tnfrsf3
Ltf	lactotransferrin	Csp82,Lf,MMS10R,Ms10r
Lum	lumican	Ldc,SLRR2D
Ly6a	lymphocyte antigen 6 family member A	Ly-6A.2,Ly-6A/E,Ly-6E.1,Sca-1,Sca1,TAP
Ly6d	lymphocyte antigen 6 family member D	Ly-61,Ly61,Thb
Ly75	lymphocyte antigen 75	CD205,DEC-205,DEC205
Lyn	LYN proto-oncogene, Src family tyrosine kinase	Hck-2,p53Lyn,p56Lyn
Lyz3	lysozyme 3	9530003J23Rik,Lyzf1
Maf	MAF bZIP transcription factor	2810401A20Rik,A230108G15Rik,c-maf
Maml2	mastermind like transcriptional coactivator 2	5930431H10
Map1lc3b	microtubule-associated protein 1 light chain 3 beta	1010001C15Rik,Atg8,LC3b,MAP1A/MAP1B,Map1lc3
Mapk13	mitogen-activated protein kinase 13	SAPK4,Serk4
Mapk14	mitogen-activated protein kinase 14	CSBP2,Crk1,Csbp1,Mxi2,PRKM14,PRKM15,p38,p38-alpha,p38MAPK,p38a,p38alpha
Marco	macrophage receptor with collagenous structure	Ly112,Scara2
Mb	myoglobin
Mcpt8	mast cell protease 8	MMCP-8
Mecom	MDS1 and EVI1 complex locus	D630039M04Rik,Evi-1,Evi1,Jbo,Mds,Mds1,Mds1-Evi1,Prdm3,Znfpr1b1
Meg3	maternally expressed 3	2900016C05Rik,3110050O07Rik,6330408G06Rik,D12Bwg1266e,Gtl2
Mertk	MER proto-oncogene tyrosine kinase	Eyk,Mer,Nyk,nmf12
Met	met proto-oncogene	HGF,HGFR,Par4,c-Met
Mfap5	microfibrillar associated protein 5	MAGP-2,MFAP-5
Mgp	matrix Gla protein	Mglap
Mif	macrophage migration inhibitory factor (glycosylation-inhibiting factor)	DER6,GIF,Glif
Mki67	antigen identified by monoclonal antibody Ki 67	D630048A14Rik,Ki-67,Ki67
Mlh1	mutL homolog 1	1110035C23Rik
Mmp12	matrix metallopeptidase 12	MME,Mmel
Mmp14	matrix metallopeptidase 14 (membrane-inserted)	MMP-X1,MT-MMP-1,MT1-MMP,sabe
Mmp19	matrix metallopeptidase 19
Mmp1a	matrix metallopeptidase 1a (interstitial collagenase)	MMP-1a,Mcol-A,Mcola
Mmp2	matrix metallopeptidase 2	Clg4a,GelA,MMP-2
Mmp7	matrix metallopeptidase 7	MAT,MMP-7
Mmp9	matrix metallopeptidase 9	B/MMP9,Clg4b,Gel B,MMP-9,pro-MMP-9
Mpo	myeloperoxidase	mKIAA4033
Mrc1	mannose receptor, C type 1	CD206,MR
Mrc2	mannose receptor, C type 2	Endo180,mKIAA0709,uPARAP
Ms4a1	membrane-spanning 4-domains, subfamily A, member 1	Cd20,Ly-44,Ms4a2
Ms4a4b	membrane-spanning 4-domains, subfamily A, member 4B	Chandra,Ly116
Ms4a6b	membrane-spanning 4-domains, subfamily A, member 6B	1810027D10Rik
Msh2	mutS homolog 2
Msmb	beta-microseminoprotein	PIP,PSP94,beta-MSP
Msr1	macrophage scavenger receptor 1	MRS-A,MSR,MSR-A,SR-A,SR-AI,SR-AII,Scara1,Scvr
Mst1r	macrophage stimulating 1 receptor (c-met-related tyrosine kinase)	CD136,CDw136,Fv-2,Fv2,PTK8,Ron,STK,p185-Ron
Mt1	metallothionein 1	MT-I,Mt-1
Mt2	metallothionein 2	MT-II,Mt-2
Mthfd1l	methylenetetrahydrofolate dehydrogenase (NADP+ dependent) 1-like	2410004L15Rik,Fthfsdc1
Mtor	mechanistic target of rapamycin kinase	2610315D21Rik,FRAP,FRAP2,Frap1,RAFT1,RAPT1,flat
Muc1	mucin 1, transmembrane	CD227,EMA,Muc-1
Mx1	MX dynamin-like GTPase 1	Mx,Mx-1
Mxra8	matrix-remodelling associated 8	1200013A08Rik,1700095D18Rik,Asp3,Dicam
Myc	myelocytomatosis oncogene	Myc2,Niard,Nird,bHLHe39
Myh11	myosin, heavy polypeptide 11, smooth muscle	SM1,SM2,smMHC
Myh6	myosin, heavy polypeptide 6, cardiac muscle, alpha	A830009F23Rik,Myhc-a,Myhca,alpha-MHC,alphaMHC
Myl12a	myosin, light chain 12A, regulatory, non-sarcomeric	2900073G15Rik
Myl12b	myosin, light chain 12B, regulatory	1500001M02Rik,Mylc2b,RLC-B
Myl4	myosin, light polypeptide 4	ALC1,AMLC,ELC,ELC1a,GT1,MLC1EMB,MLC1a,Myla
Myl7	myosin, light polypeptide 7, regulatory	MLC-2alpha,MLC2a,MYL2A,Mylc2a,RLC-A
Myl9	myosin, light polypeptide 9, regulatory	MLC20,Mylc2c,RLC-C
Mzb1	marginal zone B and B1 cell-specific protein 1	2010001M09Rik,PACAP,pERp1
Mzt2	mitotic spindle organizing protein 2	2410018G20Rik,2610001E06Rik,Fam128,Fam128b
Naca	nascent polypeptide-associated complex alpha polypeptide	Gm1878,mKIAA0363,skNAC
Nanog	Nanog homeobox	2410002E02Rik,ENK,Stm1,ecat4
Ncr1	natural cytotoxicity triggering receptor 1	Cd335,Ly94,NKp46
Ndrg1	N-myc downstream regulated gene 1	CAP43,CMT4D,DRG1,HMSNL,NMSL,Ndr1,Ndrl,PROXY1,RTP,TDD5
Neat1	nuclear paraspeckle assembly transcript 1 (non-protein coding)	2310043N10Rik,VINC
Nell2	NEL-like 2	A330108N19Rik,mel91
Nfatc1	nuclear factor of activated T cells, cytoplasmic, calcineurin dependent 1	2210017P03Rik,NFAT2,NF-ATc,NFATc
Nfatc2	nuclear factor of activated T cells, cytoplasmic, calcineurin dependent 2	NFAT1,NFAT1-D,NFATp
Nfatc3	nuclear factor of activated T cells, cytoplasmic, calcineurin dependent 3	D8Ertd281e,NFAT4,NFATx
Nfatc4	nuclear factor of activated T cells, cytoplasmic, calcineurin dependent 4	3110041H08Rik
Nfkb1	nuclear factor of kappa light polypeptide gene enhancer in B cells 1, p105	NF-KB1,NF-kappaB,NF-kappaB1,p105,p50,p50/p105
Nfkbia	nuclear factor of kappa light polypeptide gene enhancer in B cells inhibitor, alpha	Nfkbi
Ngfr	nerve growth factor receptor (TNFR superfamily, member 16)	LNGFR,Tnfrsf16,p75,p75NGFR,p75NTR
Nkg7	natural killer cell group 7 sequence	2500004F03Rik
Nlrc4	NLR family, CARD domain containing 4	9530011P19Rik,CLAN,CLAN1,CLANA,CLANB,CLANC,CLAND,Card12,IPAF
Nlrc5	NLR family, CARD domain containing 5	NOD27
Nlrp1a	NLR family, pyrin domain containing 1A	CARD7,DEFCAP,Gm14,Gm15,NAC,Nalp1,Nalp1a,Nlrp1,PP1044
Nlrp2	NLR family, pyrin domain containing 2	E330007A02Rik,NBS1,Nalp2,PAN1,PYPAF2
Nlrp3	NLR family, pyrin domain containing 3	AGTAVPRL,AII/AVP,Cias1,FCAS,FCU,MWS,Mmig1,NALP3,Pypaf1
Nod2	nucleotide-binding oligomerization domain containing 2	ACUG,BLAU,CD,Card15,F830032C23Rik,IBD1,Nlrc2
Nosip	nitric oxide synthase interacting protein	2310061K06Rik,CGI-25
Notch1	notch 1	9930111A19Rik,Mis6,N1,Tan1,lin-12
Notch2	notch 2	N2
Notch3	notch 3	N3,hpbk
Nppc	natriuretic peptide type C	CNP,lbab
Npr1	natriuretic peptide receptor 1	GC-A,NPR-A,NPRA,Pndr
Npr2	natriuretic peptide receptor 2	GC-B,GC-B2,GC-B3,cn,mNPR-B,pwe
Npr3	natriuretic peptide receptor 3	ANP-C,ANPR-C,EF-2,NPR-C,lgj,stri
Nr1h2	nuclear receptor subfamily 1, group H, member 2	LXR,LXRB,LXRBSV,LXRbeta,NER1,OR-1,RIP15,UR,Unr,Unr2
Nr1h3	nuclear receptor subfamily 1, group H, member 3	LXR,RLD1,Unr1
Nr3c1	nuclear receptor subfamily 3, group C, member 1	GR,Grl-1,Grl1
Nr4a1	nuclear receptor subfamily 4, group A, member 1	Gfrp,GFRP1,Hbr-1,Hbr1,Hmr,N10,NGFI-B,NP10,Nur77,TIS1,TR3
Nr4a2	nuclear receptor subfamily 4, group A, member 2	HZF-3,Nurr1,RNR-1
Nr4a3	nuclear receptor subfamily 4, group A, member 3	MINOR,Nor1,NOR-1,TEC
Nrg1	neuregulin 1	6030402G23Rik,ARIA,D230005F13Rik,GGF,GGFII,HRG,HRGalpha,Hgl,NDF,Pro-NRG1,SMDF
Nrxn1	neurexin I	1700062G21Rik,9330127H16Rik,A230068P09Rik,mKIAA0578
Nrxn3	neurexin III
Nt5c3	5'-nucleotidase, cytosolic III	1600024P05Rik,2610206B05Rik,3110004A18Rik,Nt5c3a,Nt5y,P5'N-1,P5N-1,PN-1,PN-I,PSN1,UMPH,Umph-1,Umph1,cN-III,lupin,p36
Ntrk2	neurotrophic tyrosine kinase, receptor, type 2	GP145-TrkB/GP95-TrkB,Tkrb,trk-B,trkB
Nusap1	nucleolar and spindle associated protein 1	2610201A12Rik,ANKT,BM037,LNP,NuSAP,Q0310,SAPL
Oas1a,Oas1g	2'-5' oligoadenylate synthetase 1A/G	L3,L2,Mmu-L,Mmu-L2, as1a,Oias1,Oias-1
Oas2	2'-5' oligoadenylate synthetase 2	Oasl11
Oas3	2'-5' oligoadenylate synthetase 3	Oasl10
Oasl1	2'-5' oligoadenylate synthetase-like 1	7530414C13Rik,oasl9
Olfm4	olfactomedin 4	GC1,GW112,Gm296,Gm913,OlfD,pPD4
Olr1	oxidized low density lipoprotein (lectin-like) receptor 1	LOX-1,SR-EI,Scare1
Osm	oncostatin M	OncoM
Osmr	oncostatin M receptor	OSMRB
P2rx5	purinergic receptor P2X, ligand-gated ion channel, 5	P2X5
Parp1	poly (ADP-ribose) polymerase family, member 1	5830444G22Rik,ARTD1,Adprp,Adprt1,PARP,PPOL,msPARP,parp-1,sPARP-1
Pax1	paired box 1	hbs,hunchback,Pax-1,wavy tail,wt
Pax9	paired box 9	Pax-9
Pcna	proliferating cell nuclear antigen
Pdcd1	programmed cell death 1	Ly101,PD-1,Pdc1
Pdcd1lg2	programmed cell death 1 ligand 2	B7-DC,Btdc,F730015O22Rik,PD-L2
Pdgfa	platelet derived growth factor, alpha	PDGF-1
Pdgfb	platelet derived growth factor, B polypeptide	PDGF-2,PDGF-B,Sis,c-sis
Pdgfc	platelet-derived growth factor, C polypeptide	1110064L01Rik,PDGF-C,SCDGF,VEGF-E
Pdgfd	platelet-derived growth factor, D polypeptide	1110003I09Rik
Pdgfra	platelet derived growth factor receptor, alpha polypeptide	CD140a,Pdgfr-2
Pdgfrb	platelet derived growth factor receptor, beta polypeptide	CD140b,PDGFR-1,Pdgfr
Pds5a	PDS5 cohesin associated factor A	9030416H16Rik,B230308N11Rik,E230024D05Rik
Pecam1	platelet/endothelial cell adhesion molecule 1	Cd31,PECAM-1,Pecam
Pf4	platelet factor 4	Cxcl4,Scyb4
Pfn1	profilin 1	Pfn
Pgf	placental growth factor	PIGF,Plgf
Pgr	progesterone receptor	9930019P03Rik,NR3C3,PR,PR-A,PR-B
Phlda2	pleckstrin homology like domain, family A, member 2	Ipl,Tssc3
Phox2b	paired-like homeobox 2b	Dilp1,GENA 269,NBPhox,Phox2b,Pmx2b,Px2b
Pigr	polymeric immunoglobulin receptor
Plac8	placenta-specific 8	C15,D5Wsu111e
Plac9	placenta specific 9	Gm10393,Gm9780,Plac9a,Plac9b
Plekhg2	pleckstrin homology domain containing, family G (with RhoGef domain) member 2	Clg,Cslg
Plod2	procollagen lysine, 2-oxoglutarate 5-dioxygenase 2	D530025C14Rik, LH2, lysyl hydroxylase 2, Plod-2
Pnoc	prepronociceptin	N/OFQ,Npnc1,OFQ/N
Pou5f1	POU domain, class 5, transcription factor 1	NF-A3,Oct-3,Oct-3/4,Oct-4,Oct3,Oct3/4,Oct4,Otf-3,Otf-4,Otf3,Otf3-rs7,Otf3g,Otf4
Ppara	peroxisome proliferator activated receptor alpha	4933429D07Rik,Nr1c1,PPAR-alpha,PPARalpha,Ppar
Ppard	peroxisome proliferator activator receptor delta	NUC-1,NUC1,Nr1c2,PPAR-beta,PPAR-delta,PPAR[b],PPARdelta,Pparb,Pparb/d
Pparg	peroxisome proliferator activated receptor gamma	Nr1c3,PPAR-gamma,PPAR-gamma2,PPARgamma,PPARgamma2
Ppia	peptidylprolyl isomerase A	Cphn,CyP-18,CypA,SP18
Ppp3ca/Calcineurin	protein phosphatase 3, catalytic subunit, alpha isoform	2900074D19Rik,Caln,Calna,CN,CnA,PP2BA alpha,PP2B alpha 1
Prf1	perforin 1 (pore forming protein)	Pfn,Pfp,Prf-1
Prss2	serine protease 2	TRY8,TRYP,Ta,Tesp4,Try2
Prss34	serine protease 34	C130091P12,Mcp11,mMcp-11
Prtn3	proteinase 3	PR-3,PR3,mPR3
Psap	prosaposin	SGP-1
Psca	prostate stem cell antigen	2210408B04Rik
Psd3	pleckstrin and Sec7 domain containing 3	4931420C21Rik,D430018P08,EFA6D
Ptgdr2	prostaglandin D2 receptor 2	Crth2,Gpr44,Grp45
Ptgds	prostaglandin D2 synthase (brain)	21kDa,L-PGDS,PGD2,PGDS,PGDS2,Ptgs3
Ptger4	prostaglandin E receptor 4 (subtype EP4)	EP4,Ptgerep4
Ptges	prostaglandin E synthase	2410099E23Rik,D2Ertd369e,Pges,mPGES,mPGES-1
Ptges2	prostaglandin E synthase 2	0610038H10Rik,Gbf1,Mpges2,Pges2
Ptges3	prostaglandin E synthase 3	5730442A20Rik,Ptges,Tebp,cPGES,p23,sid3177
Ptgis	prostaglandin I2 (prostacyclin) synthase	Cyp8,Cyp8a1,Pgis
Ptgs1	prostaglandin-endoperoxide synthase 1	COX1,Cox-1,Cox-3,PGHS-1,PHS 1,Pghs1
Ptgs2	prostaglandin-endoperoxide synthase 2	COX2,Cox-2,PES-2,PGHS-2,PHS II,PHS-2,Pghs2,TIS10,gripghs
Ptk2	PTK2 protein tyrosine kinase 2	FADK 1,FAK,FRNK,Fadk,p125FAK
Ptk6	PTK6 protein tyrosine kinase 6	BRK,Sik,Tksk,tks
Ptprc	protein tyrosine phosphatase receptor type C	B220,CD45R,Cd45,L-CA,Ly-5,Lyt-4,T200,loc
Ptprcap	protein tyrosine phosphatase receptor type C polypeptide-associated protein	CD-45-AP,LPAP,LSM-1
Pttg1	pituitary tumor-transforming gene 1	Pttg,Pttg3
Qrfpr	pyroglutamylated RFamide peptide receptor	AQ27,Gpr103,SP9155
Rac1	Rac family small GTPase 1	D5Ertd559e
Rac2	Rac family small GTPase 2
Rack1	receptor for activated C kinase 1	GB-like,Gnb2-rs1,Gnb2l1,p205
Rag1	recombination activating 1	Rag-1
Ramp1	receptor (calcitonin) activity modifying protein 1	9130218E19Rik
Ramp2	receptor (calcitonin) activity modifying protein 2
Ramp3	receptor (calcitonin) activity modifying protein 3
Rara	retinoic acid receptor, alpha	Nr1b1,RAR,RARalpha1
Rarb	retinoic acid receptor, beta	A830025K23,Hap,Nr1b2
Rarg	retinoic acid receptor, gamma	Nr1b3,RAR-gamma,RARD,RARgamma2
Rarres1	retinoic acid receptor responder (tazarotene induced) 1	5430417P09Rik
Rarres2	retinoic acid receptor responder (tazarotene induced) 2	0610007L05Rik
Rb1	RB transcriptional corepressor 1	Rb,Rb-1,p110-RB1,pRb,pp105
Rbpj	recombination signal binding protein for immunoglobulin kappa J region	CBF1,Igkjrb,Igkrsbp,RBP-J,RBP-J kappa,RBP-Jkappa,RBPjk,Rbpsuh
Reg1	regenerating islet-derived 1	PSP,PTP
Rela	v-rel reticuloendotheliosis viral oncogene homolog A (avian)	p65,p65 NF-kappa B,p65 NFkB
Relt	RELT tumor necrosis factor receptor	E430021K24Rik,Tnfrsf19l
Rgcc	regulator of cell cycle	1190002H23Rik,Rgc-32,Rgc32
Rgs1	regulator of G-protein signaling 1	BL34
Rgs2	regulator of G-protein signaling 2	GOS8
Rgs5	regulator of G-protein signaling 5	1110070A02Rik
Rigi	RNA sensor RIG-I	6430573D20Rik,C330021E21,Ddx58,RIG-I,RLR-1
Rnf43	ring finger protein 43	4732452J19Rik
Ror1	receptor tyrosine kinase-like orphan receptor 1	2810404D04Rik,Ntrkr1
Rora	RAR-related orphan receptor alpha	9530021D13Rik,Nr1f1,ROR1,ROR2,ROR3,nmf267,sg,staggerer,tmgc26
Rspo3	R-spondin 3	2810459H04Rik,Cristin1,Thsd2
Runx1	runt related transcription factor 1	AML1,Cbfa2,Pebp2a2,runt domain,alpha subunit 2
Runx3	runt related transcription factor 3	AML2,Cbfa3,Pebp2a3,Rx3
Rxra	retinoid X receptor alpha	9530071D11Rik,Nr2b1,RXRalpha1
Rxrb	retinoid X receptor beta	H-2RIIBP,Nr2b2,RCoR-1,Rub
Ryk	receptor-like tyrosine kinase	ERK-3,Vik
Ryr2	ryanodine receptor 2, cardiac	9330127I20Rik,RYR-2
S100a10	S100 calcium binding protein A10 (calpactin)	42C,CAL12,CLP11,Cal1l,p10,p11
S100a2	S100 calcium binding protein A2	CaN19,EG628324,S100L
S100a4	S100 calcium binding protein A4	18A2,42a,Capl,FSp1,Mts1,PeL98,metastasin,pk9a
S100a6	S100 calcium binding protein A6 (calcyclin)	2A9,5B10,CALCYCLIN,Cacy,PRA
S100a8	S100 calcium binding protein A8 (calgranulin A)	60B8Ag,B8Ag,CFAg,CP-10,Caga,MRP8,p8
S100a9	S100 calcium binding protein A9 (calgranulin B)	60B8Ag,BEE22,Cagb,GAGB,L1Ag,MRP14,p14
S100b	S100 protein, beta polypeptide, neural	Bpb
Saa1,Saa2	serum amyloid A 1/2	Saa-1,Saa-2
Sat1	spermidine/spermine N1-acetyl transferase 1	SSAT,Sat
Scg5	secretogranin V	7B2,Sgne-1,Sgne1
Scgb3a1	secretoglobin, family 3A, member 1	HIN-1,LuLeu2,Pnsp2,UGRP2,Utgrp2
Sec23a	SEC23 homolog A, COPII coat complex component	Msec23,Sec23r
Sec61g	SEC61 translocon subunit gamma
Selenop	selenoprotein P	D15Ucla1,Se-P,Sepp1,selp
Sell	selectin, lymphocyte	CD62L,L-selectin,LAM-1,LECAM-1,LECAM1,Lnhr,Ly-22,Ly-m22,Lyam-1,Lyam1
Selplg	selectin, platelet (p-selectin) ligand	CD162,Psgl-1,Psgl1,Selp1,Selpl
Serpina1a	serine (or cysteine) peptidase inhibitor, clade A, member 1A	Aat-2,Aat2,Dom1,PI1,Spi1-1,Spi1-3
Serpina3a	serine (or cysteine) peptidase inhibitor, clade A, member 3A
Serpinb5	serine (or cysteine) peptidase inhibitor, clade B, member 5	1110036M19Rik,Maspin,PI-5,Spi7,ovalbumin
Serpinh1	serine (or cysteine) peptidase inhibitor, clade H, member 1	BERF-1,Cbp1,Cbp2,Hsp47,J6,Serpinh2,gp46
Sfn	stratifin	14-3-3,Er,Mme1,Ywhas
Sh3bgrl3	SH3 domain binding glutamic acid-rich protein-like 3	1110004L05Rik
Shh	sonic hedgehog	Hhg1
Sigirr	single immunoglobulin and toll-interleukin 1 receptor (TIR) domain	TIR8
Slc2a1	solute carrier family 2 (facilitated glucose transporter), member 1	Glut-1,Glut1,M100200,Rgsc200
Slc40a1	solute carrier family 40 (iron-regulated transporter), member 1	Dusg,Fpn1,IREG1,MTP,MTP1,Ol5,Pcm,Slc11a3,Slc39a1
Slpi	secretory leukocyte peptidase inhibitor	ALP
Smad1	SMAD family member 1	Madh1,Madr1,Smad1
Smad2	SMAD family member 2	7120426M23Rik,Madh2,Madr2,Smad-2,mMad2
Smad3	SMAD family member 3	Madh3
Smad4	SMAD family member 4	D18Wsu70e,DPC4,Madh4
Smad6	SMAD family member 6	b2b390Clo,Madh6,Smad6
Smarcb1	SWI/SNF related, matrix associated, actin dependent regulator of chromatin, subfamily b, member 1	Baf47,Ini1,SNF5/INI1,Snf5
Smo	smoothened, frizzled class receptor	E130215L21Rik,Smoh,bnb,smoothened
Snai1	snail family zinc finger 1	Sna,Sna1,Snail,Snail1
Snai2	snail family zinc finger 2	Slug,Slugh,Snail2
Sod1	superoxide dismutase 1, soluble	B430204E11Rik,Cu/Zn-SOD,CuZnSOD,Ipo-1,Ipo1,SODC,Sod-1
Sod2	superoxide dismutase 2, mitochondrial	MnSOD,Sod-2
Sorbs1	sorbin and SH3 domain containing 1	2310065E01Rik,9530001P15Rik,CAP,SH3P12,Sh3d5,mKIAA1296
Sostdc1	sclerostin domain containing 1	0610006G05Rik,Sostl,USAG-1,Wise,ectodin
Sox2	SRY (sex determining region Y)-box 2	Sox-2,lcc,ysb
Sox4	SRY (sex determining region Y)-box 4	Sox-4
Sox9	SRY (sex determining region Y)-box 9	2010306G03Rik,mKIAA4243,mSox9
Sox10	SRY (sex determining region Y)-box 10	gt,Sox21
Sparc	secreted acidic cysteine rich glycoprotein	BM-40,osteonectin
Sparcl1	SPARC-like 1	Ecm2,Sc1,hevin,mast9
Spink1	serine peptidase inhibitor, Kazal type 1	Spink3,p12
Spock2	sparc/osteonectin, cwcv and kazal-like domains proteoglycan 2	Gcap26,mKIAA0275
Spp1	secreted phosphoprotein 1	2AR,Apl-1,BNSP,BSPI,Bsp,ETA-1,Eta,OP,Opn,Opnl,Ric,Spp-1
Spry2	sprouty RTK signaling antagonist 2	sprouty2
Spry4	sprouty RTK signaling antagonist 4	A030006O18Rik,sprouty4
Sqstm1	sequestosome 1	A170,OSF-6,Osi,STAP,STONE14,p62
Src	Rous sarcoma oncogene	pp60c-src
Srebf1	sterol regulatory element binding transcription factor 1	ADD1,SREBP1,bHLHd1
Srgn	serglycin	Prg,Prg1,Sgc
Sst	somatostatin	SOM,SRIF,SS,Smst
St6gal1	beta galactoside alpha 2,6 sialyltransferase 1	Siat1,St6Gal-I,St6gal,St6galI
Stat1	signal transducer and activator of transcription 1	2010005J02Rik
Stat3	signal transducer and activator of transcription 3	1110034C02Rik,Aprf
Stat4	signal transducer and activator of transcription 4
Stat5a	signal transducer and activator of transcription 5A	STAT5
Stat5b	signal transducer and activator of transcription 5B
Stat6	signal transducer and activator of transcription 6
Stmn1	stathmin 1	19k,Lag,Lap18,Op18,P18,P19,Pig,Pp17,Pp18,Pp19,Pr22,Smn
Syk	spleen tyrosine kinase	Sykb
Tacstd2	tumor-associated calcium signal transducer 2	EGP-1,GA733-1,Ly97,TROP2
Tagln	transgelin	Sm22,Sm22a,Ws310
Tap1	transporter 1, ATP-binding cassette, sub-family B (MDR/TAP)	ABC17,APT1,Abcb2,Ham-1,Ham1,MTP1,PSF1,RING4,TAP,Tap-1,Y3
Tap2	transporter 2, ATP-binding cassette, sub-family B (MDR/TAP)	ABC18,APT2,Abcb3,Ham-2,Ham2,MTP2,PSF2,RING11,Tap-2,Y1,jas
Tbx21	T-box 21	TBT1,Tbet,Tblym
Tcap	titin-cap
Tcf7	transcription factor 7, T cell specific	TCF-1,Tcf1
Tcl1	T cell lymphoma breakpoint 1	Tcl1a
Tek	TEK receptor tyrosine kinase	Cd202b,Hyk,STK1,Tie-2,Tie2
Tert	telomerase reverse transcriptase	EST2,TCS1,TP2,TR,TRT
Tfeb	transcription factor EB	Tcfeb,bHLHe35
Tgfb1	transforming growth factor, beta 1	TGF-beta1,TGFbeta1,Tgfb,Tgfb-1
Tgfb2	transforming growth factor, beta 2	Tgf-beta2,Tgfb-2
Tgfb3	transforming growth factor, beta 3	TGF-beta-3,Tgfb-3
Tgfbr1	transforming growth factor, beta receptor I	ALK5,Alk-5,ESK2,TGFR-1,TbetaR-I,TbetaRI
Tgfbr2	transforming growth factor, beta receptor II	1110020H15Rik,DNIIR,RIIDN,TBR-II,TbetaR-II,TbetaRII
Th	tyrosine hydroxylase
Thbs1	thrombospondin 1	TSP-1,TSP1,Thbs-1,tbsp1
Thbs2	thrombospondin 2	TSP2,Thbs-2
Thsd4	thrombospondin, type I, domain containing 4	ADAMTSL-6,ADAMTSL6,Adamtsl4,B230114P05Rik
Tie1	tyrosine kinase with immunoglobulin-like and EGF-like domains 1	D430008P04Rik,TIE,tie-1
Tigit	T cell immunoreceptor with Ig and ITIM domains	Vstm3
Timp1	tissue inhibitor of metalloproteinase 1	Clgi,EPA,TIMP-1,TPA-S1,Timp
Tlr1	toll-like receptor 1
Tlr2	toll-like receptor 2	Ly105
Tlr3	toll-like receptor 3
Tlr4	toll-like receptor 4	Lps,Ly87,Ran/M1,Rasl2-8
Tlr5	toll-like receptor 5
Tlr7	toll-like receptor 7
Tlr8	toll-like receptor 8
Tm4sf1	transmembrane 4 superfamily member 1	L6,M3s1
Tnf	tumor necrosis factor	DIF,TNF-a,TNF-alpha,TNFSF2,TNFalpha,Tnfa,Tnfsf1a,Tnlg1f
Tnfaip6	tumor necrosis factor alpha induced protein 6	TSG-6,Tnfip6,Tsg6
Tnfrsf10b	tumor necrosis factor receptor superfamily, member 10b	DR5,KILLER,Ly98,MK,TRAILR2,TRICK2A,TRICK2B,TRICKB
Tnfrsf11a	tumor necrosis factor receptor superfamily, member 11a, NFKB activator	Ly109,ODFR,OFE,Rank,TRANCE-R,mRANK
Tnfrsf11b	tumor necrosis factor receptor superfamily, member 11b (osteoprotegerin)	OCIF,Opg,TR1
Tnfrsf12a	tumor necrosis factor receptor superfamily, member 12a	Fn14,HPIP,TWEAK-R,TweakR
Tnfrsf13b	tumor necrosis factor receptor superfamily, member 13b	1200009E08Rik,Taci
Tnfrsf14	tumor necrosis factor receptor superfamily, member 14 (herpesvirus entry mediator)	Atar,HveA,Hvem,TR2,Tnfrs14
Tnfrsf17	tumor necrosis factor receptor superfamily, member 17	BCM,BCMA,Tnfrsf13,Tnfrsf13a
Tnfrsf18	tumor necrosis factor receptor superfamily, member 18	AITR,Gitr
Tnfrsf19	tumor necrosis factor receptor superfamily, member 19	TAJ,TAJ-ALPHA,TRADE,Troy
Tnfrsf1a	tumor necrosis factor receptor superfamily, member 1a	CD120a,FPF,TNF-R,TNF-R-I,TNF-R1,TNF-R55,TNF-alphaR1,TNFAR,TNFR60,TNFRI,TNFRp55,TNFalpha-R1,Tnfr-2,Tnfr1,p55,p55-R
Tnfrsf1b	tumor necrosis factor receptor superfamily, member 1b	CD120b,TNF-R-II,TNF-R2,TNF-R75,TNF-alphaR2,TNFBR,TNFR80,TNFRII,TNFalpha-R2,Tnfr-1,Tnfr2,p75
Tnfrsf21	tumor necrosis factor receptor superfamily, member 21	DR6,TR7
Tnfrsf22	tumor necrosis factor receptor superfamily, member 22	2810028K06Rik,C130035G06Rik,SOBa,Tnfrh2,Tnfrsf1al2,mDcTrailr2
Tnfrsf4	tumor necrosis factor receptor superfamily, member 4	ACT35,CD134,Ly-70,Ox40,TXGP1L,Txgp1
Tnfrsf9	tumor necrosis factor receptor superfamily, member 9	4-1BB,A930040I11Rik,CDw137,Cd137,ILA,Ly63
Tnfsf10	tumor necrosis factor (ligand) superfamily, member 10	A330042I21Rik,APO-2L,Ly81,TL2,Tnlg6a,Trail
Tnfsf12	tumor necrosis factor (ligand) superfamily, member 12	Apo3l,Dr3l,Dr3lg,Tweak
Tnfsf13b	tumor necrosis factor (ligand) superfamily, member 13b	BAFF,BLyS,D8Ertd387e,TALL-1,TALL1,THANK,TNFSF20,Tnlg7a,zTNF4
Tnfsf14	tumor necrosis factor (ligand) superfamily, member 14	HVEM-L,HVEML,LIGHT,LTg,Ly113,Tnlg1d
Tnfsf15	tumor necrosis factor (ligand) superfamily, member 15	Tl1,Tl1a,Tnlg1b,Vegi
Tnfsf4	tumor necrosis factor (ligand) superfamily, member 4	Ath-1,Ath1,CD134L,OX-40L,Ox40l,TXGP1,Tnlg2b,Txgp1l,gp34
Tnfsf8	tumor necrosis factor (ligand) superfamily, member 8	CD153,CD30LG,Cd30l,Tnlg3a
Tnfsf9	tumor necrosis factor (ligand) superfamily, member 9	4-1BB-L,4-1BBL,Cd137l,Ly63l
Tnnc1	troponin C, cardiac/slow skeletal	TnC,cTnC,cTnI,tncc
Tnxa	tenascin XA (pseudogene)
Tnxb	tenascin XB	Tn-mhc,Tnx
Top2a	topoisomerase (DNA) II alpha	Top-2
Tox	thymocyte selection-associated high mobility group box	1700007F02Rik
Tpm1	tropomyosin 1, alpha	TM2,TPM1kappa,Tm3,Tmpa,Tpm-1,alpha-TM
Tpm2	tropomyosin 2, beta	Tpm-2,Trop-2
Tpsab1	tryptase alpha/beta 1	MMCP-7,Mcp-7,Mcp7,Mcpt7
Tpsb2	tryptase beta 2	MMCP-6,Mcp-6,Mcp6,Mcpt6
Tpt1	tumor protein, translationally-controlled 1	TCTP,Trt,p21,p23
Trmt5	TRM5 tRNA methyltransferase 5	2610027O18Rik,mKIAA1393
Trp53	transformation related protein 53	Tp53,bbl,bfy,bhy,p44,p53
Tsc22d1	TSC22 domain family, member 1	Egr5,Gm19597,TSC-22,Tgfb1i4,Tsc,Tsc22
Tshz2	teashirt zinc finger family member 2	2900073F20Rik,B830045G17,Mtsh2,Sdccag33l,Tsh2,Zfp218,mKIAA4248,teashirt2
Ttn	titin	1100001C23Rik,2310036G12Rik,2310057K23Rik,2310074I15Rik,D330041I19Rik,D830007G01Rik,L56,mdm,shru
Ttr	transthyretin	prealbumin
Tubb4b	tubulin, beta 4B class IVB	4930542G03Rik,Tubb2c,Tubb2c1
Tubb5	tubulin, beta 5 class I	B130022C14Rik,M(beta)5
Twist1	twist basic helix-loop-helix transcription factor 1	M-Twist,Pde,Ska10,Ska<m10Jus>,Twist,bHLHa38,pdt
Twist2	twist basic helix-loop-helix transcription factor 2	Dermo1,bHLHa39
Txk	TXK tyrosine kinase	A130089B16Rik,Btkl,PTK-RL-18,PTK4,Rlk
Tyk2	tyrosine kinase 2	JTK1
Tyms	thymidylate synthase	Ts
Tyrobp	TYRO protein tyrosine kinase binding protein	DAP12,KARAP,Ly83
Uba52	ubiquitin A-52 residue ribosomal protein fusion product 1	Cep52,D8Ertd21e,Gm1863,Rps27a,Ubb,Ubc
Ube2c	ubiquitin-conjugating enzyme E2C	1110015A16Rik,D2Ertd695e
Upk3a	uroplakin 3A	1110017C07Rik,UP3a,UPIII,Upk3
Vcam1	vascular cell adhesion molecule 1	CD106,Vcam-1
Vcan	versican	5430420N07Rik,9430051N09,Cspg2,DPEAAE,NG2,PG-M,PG-M(V0),PG-M(V1),hdf
Vegfa	vascular endothelial growth factor A	L-VEGF,Vegf,Vpf
Vegfb	vascular endothelial growth factor B	VEGF-B,Vrf
Vegfc	vascular endothelial growth factor C	VEGF-C
Vegfd	vascular endothelial growth factor D	Figf,VEGF-D
Vhl	von Hippel-Lindau tumor suppressor	Vhlh,pVHL
Vim	vimentin
Vpreb3	V-set pre-B cell surrogate light chain 3	8HS-20,Vpreb-3
Vsir	V-set immunoregulatory receptor	4632428N05Rik,Dies1,PD-1H,VISTA
Vtn	vitronectin	Vn
Vwa1	von Willebrand factor A domain containing 1	4932416A11Rik,WARP
Vwf	Von Willebrand factor	6820430P06Rik,B130011O06Rik,C630030D09,F8VWF,VWD
Wif1	Wnt inhibitory factor 1	WIF-1
Wnt1	wingless-type MMTV integration site family, member 1	Int-1,Wnt-1
Wnt10b	wingless-type MMTV integration site family, member 10B	Wnt12
Wnt11	wingless-type MMTV integration site family, member 11
Wnt3	wingless-type MMTV integration site family, member 3	Int-4,Wnt-3
Wnt5a	wingless-type MMTV integration site family, member 5A	8030457G12Rik,Wnt-5a
Wnt5b	wingless-type MMTV integration site family, member 5B	Wnt-5b
Wnt7a	wingless-type MMTV integration site family, member 7A	Wnt-7a,px,tw
Wnt7b	wingless-type MMTV integration site family, member 7B	Wnt-7b
Wnt9a	wingless-type MMTV integration site family, member 9A	Wnt14,wnt-14
Wwtr1	WW domain containing transcription regulator 1	2310058J06Rik,2610021I22Rik,TAZ,transcriptional coactivator with PDZ binding motif
Xbp1	X-box binding protein 1	D11Ertd39e,TREB-5,TREB5,XBP-1
Xcl1	chemokine (C motif) ligand 1	ATAC,LTN,Lptn,SCM-1,SCM-1a,Scyc1
Xkr4	X-linked Kx blood group related 4	Gm210,XRG4,mKIAA1889
Yap1	yes-associated protein 1	Yap,Yki,yorkie
Ybx3	Y box protein 3	Csda,Dpba,MSY3,MSY4,Yb2,dbpA,oxyR
Yes1	YES proto-oncogene 1, Src family tyrosine kinase	Yes,p61-Yes
Zfp36	zinc finger protein 36	Gos24,Nup475,TIS11D,TISII,Tis11,Ttp,Zfp-36
